# Supplementary material for: Cartilage endoplasmic reticulum stress may influence the onset but not the progression of experimental osteoarthritis
Source: Arthritis Res Ther. 2019 Sep 11;21:206. doi: 10.1186/s13075-019-1988-6 (PMC6737683; doi:10.1186/s13075-019-1988-6)
Supplement: Supplementary file 3 — Table S2. Differentially regulated genes in +/+ DMM vs SHAM. Table S3. Differentially regulated genes in c/c DMM vs SHAM. Table S4. Differentially regulated genes in +/+ DMM vs c/c DMM. (XLS 276 kb) [file 13075_2019_1988_MOESM3_ESM.xls]

## Sheet: Supp. Table 2
Supp. Table 2. Differentially regulated genes in +/+ DMM vs SHAM
GeneName	FoldChange	padj
Inhba	11.5071	3.90776e-63
Adamts18	-8.5989	1.03076e-29
Bmp7	6.85055	2.84995e-27
Gpx3	4.33274	1.12994e-24
Pappa	4.23269	9.02762e-24
Fn1	3.29862	5.18677e-21
Ank	3.73602	7.97515e-21
Ctsh	3.51742	2.46814e-20
Penk	5.44212	7.71137e-19
Prkg2	4.9978	4.00567e-18
Gas1	-3.86801	5.26597e-18
Fibin	-2.85621	7.70235e-18
Scara3	-3.07117	3.69142e-17
Hbegf	5.3273	8.52731e-17
Pmepa1	2.4734	4.16239e-15
Tm4sf1	2.43076	4.69482e-15
Galnt1	2.38111	4.76319e-15
Hspa4l	2.9113	8.64537e-15
Comp	-2.38896	1.98856e-14
Col6a3	2.19449	5.76378e-14
Bmp2	3.50433	9.93986e-14
Mgp	2.87696	9.93986e-14
Adamtsl2	-6.41082	6.15683e-13
Npr3	3.92558	1.58498e-12
Fgf1	2.99094	2.44747e-12
Bhlhe40	3.31507	5.46122e-12
Chad	-3.04738	1.03344e-11
Serpine1	3.29349	2.59086e-11
Serpina3n	3.46929	3.76078e-11
Abi3bp	-3.14983	8.38621e-11
Ppp1r3c	-3.79492	8.38621e-11
Gcnt4	5.12875	2.08272e-10
Omd	-6.8392	2.36823e-10
Uaca	2.3589	2.54682e-10
Fhl2	3.87713	5.20589e-10
Ltbp2	5.09143	6.9381e-10
Cyr61	3.33697	6.9381e-10
Ptgs2	7.12805	3.09477e-09
Cplx2	2.41951	4.78547e-09
Cytl1	-2.0269	5.59016e-09
Atp1a1	1.75655	6.25644e-09
Tsc22d1	2.49922	7.60809e-09
Gm16070	-2.4377	1.59799e-08
Lox	-1.92187	2.3008e-08
Col6a2	1.84588	3.22918e-08
Lmo4	1.90638	4.90351e-08
Hmga2	4.5822	6.63895e-08
Emp1	2.3492	8.99447e-08
Gdf6	5.99678	1.31196e-07
Nampt	-2.07085	1.52106e-07
Leprel1	1.73636	1.52106e-07
Abl2	2.24685	2.6308e-07
Ccdc3	-2.44988	3.13743e-07
Mark1	3.94359	5.06602e-07
Aebp1	3.03339	5.1226e-07
Eps8	2.12312	5.50276e-07
Gli2	-3.05983	5.50276e-07
Cdkn1a	3.07517	7.32503e-07
Plekha6	4.8677	7.88109e-07
Hmga1	3.89349	9.50619e-07
Vasn	2.16148	1.04081e-06
Nt5e	4.5499	1.29545e-06
Bmp6	2.39927	1.32528e-06
Crispld1	-2.1359	1.72943e-06
Nupr1	1.94461	2.00714e-06
Scd1	2.30224	2.00714e-06
Rbms3	-1.8845	2.00714e-06
Ddit4l	2.50908	2.33488e-06
Fbn1	-1.99698	2.71327e-06
Grem1	-4.3014	2.97028e-06
Ltbp3	1.87412	3.23632e-06
Plat	2.10675	3.4636e-06
Btg1	2.18668	3.97244e-06
Kcna6	1.89701	4.62798e-06
Sgk1	2.24726	6.61966e-06
Abcb4	2.68286	6.7144e-06
Gm10720	3.28136	7.5324e-06
Timp3	1.71855	7.66651e-06
Hectd2	-3.24892	8.29732e-06
Hsph1	2.13848	8.61858e-06
Rab3c	2.6524	9.84e-06
Gpc6	-2.25932	1.31756e-05
Slc4a7	2.56629	1.38306e-05
Ypel3	-3.56326	1.42816e-05
F13a1	2.1648	1.69823e-05
Gsn	-2.01765	2.08925e-05
Galnt15	1.95443	2.18646e-05
Ppap2b	2.58248	2.22576e-05
Wwc2	2.31374	2.48769e-05
Hs3st3a1	-2.42266	2.95532e-05
Id2	2.28663	3.31485e-05
Wif1	-2.22187	3.43475e-05
Pid1	-2.36242	3.43475e-05
Ntn1	2.74372	3.77153e-05
Vit	-2.06839	3.80283e-05
Lect1	-3.98672	4.00652e-05
Dcn	2.01908	4.02982e-05
Sod3	1.90921	4.79536e-05
Glis3	2.55246	4.81328e-05
Medag	2.88126	5.70392e-05
Hs3st3b1	-2.05013	5.79662e-05
Epn2	2.06113	7.18759e-05
Cd9	1.64697	7.22598e-05
Tiam2	1.8837	7.47552e-05
Kank2	-1.8792	0.000108624
Thbs2	-2.6714	0.00011616
Plekhb1	3.4511	0.000120818
Col9a2	1.69363	0.00012515
Scube1	1.95769	0.000136213
Ikbkg	2.31809	0.00014209
Ext1	1.99326	0.000167717
Klhl21	2.23622	0.000180393
Csgalnact2	-1.7048	0.000207667
Rbp4	-2.29504	0.000209282
Rapgef3	2.32924	0.000230794
Zfp36l2	-2.62651	0.000235828
Col8a2	-3.21075	0.000245391
Acan	1.79252	0.000253425
Nav1	-1.99327	0.000258709
Igsf3	2.20878	0.000269814
Enpp2	-1.81814	0.000272242
Ucma	-1.65153	0.000278521
Mamld1	2.85058	0.000317211
Cmip	1.76514	0.000319885
Cilp2	-1.83341	0.000338723
Prkg1	-1.9115	0.000338723
Magt1	-1.90852	0.000366084
Chrdl2	-3.28838	0.00036983
Slc7a2	2.13567	0.000403445
Nes	2.05318	0.000442032
Ank2	-1.75851	0.000539106
Kcnj15	2.6217	0.000545153
Lrtm2	3.64489	0.000571321
Moxd1	2.9316	0.000572788
Galm	3.03462	0.000572788
Col8a1	2.71042	0.000576049
Dkk3	-2.61614	0.000594298
Fndc3a	1.66176	0.000690805
Znhit6	2.01918	0.000767307
Tspan2	1.73375	0.000814554
Gpld1	-2.50447	0.000822635
Galnt7	1.76646	0.000941651
Map4k4	1.54312	0.000950316
Ranbp10	-1.98614	0.000964994
Smo	-1.84026	0.00101117
Rin2	1.75576	0.00107164
Sh3pxd2a	2.10468	0.00107915
Ndfip1	1.9192	0.00107994
Mmp3	3.34201	0.00112713
Gm11027	2.57351	0.00114438
Nav2	2.30123	0.00115115
Socs3	2.9741	0.00115115
Sox8	-2.73544	0.0011713
Hspg2	1.6132	0.00119928
Zfp521	-1.73803	0.00121996
Htra3	2.08211	0.00122002
Dusp8	-2.58177	0.00124861
Osmr	2.01036	0.00124959
Gorab	-2.66425	0.00131719
Farp1	1.9468	0.00132108
Kank1	1.59398	0.00138173
Ost4	-1.89774	0.00147443
Tgfbi	1.95182	0.00148276
Arhgap18	-2.96416	0.00166753
Atp1b3	1.57642	0.00181734
Frmd3	2.67687	0.00181877
Kcnk5	1.77145	0.00189017
Anln	-2.05864	0.00192742
Nog	-2.87829	0.00192948
Pigr	1.71285	0.00194007
Prelp	-1.64426	0.00196786
Sema3c	-2.18851	0.00202421
Srsf10	-1.57835	0.00206865
Tubb2a	-1.54674	0.00227483
Col15a1	-1.79765	0.00230808
Entpd7	1.90482	0.00232464
Nbl1	2.0632	0.00234532
Slc39a14	1.65651	0.0023458
Usp53	-1.59637	0.00234841
Myof	1.50473	0.00235749
Rhoc	2.20965	0.0024373
Sema3d	1.80007	0.00264641
Sell	-2.1736	0.00270847
Ppp1r18	2.18178	0.00278514
Cst3	-1.61172	0.00287294
Myo10	1.68853	0.00307674
Abcg1	2.77732	0.00307674
Phka2	-1.85426	0.00307674
Parp16	1.76851	0.00307674
Mical3	1.98008	0.00307674
Tmco1	1.7222	0.00307674
Slc16a1	-2.55701	0.00308657
Sfrp5	-2.8526	0.00324956
Lbh	1.95389	0.00325411
Selenbp1	-2.84437	0.00335198
Arc	2.85221	0.00345029
Tsg101	1.8869	0.00350388
Smtn	1.62994	0.00350388
Endod1	1.742	0.00358882
Prg4	-1.86911	0.00365705
Zfp532	1.71444	0.00396098
Usp25	-1.66449	0.00425292
Aldh1a3	2.50411	0.00431651
Ddah1	2.56133	0.00432053
Ano8	2.75987	0.00432811
Lum	2.14902	0.00442283
Casr	-2.78021	0.00521169
Cxcl14	1.71326	0.00528411
Dsp	2.67376	0.00540122
Srsf7	-1.69285	0.00552136
Oxct1	-1.5542	0.00561212
Alyref	-2.42465	0.00581641
Vwa1	1.87079	0.00592439
Plcb1	-2.09137	0.00644405
Zfp830	-2.15079	0.00658233
Mcc	-1.62361	0.00673676
Spata5l1	2.29577	0.00684338
Abcg2	-2.84318	0.00727633
Ptges	1.96887	0.00771691
Pdlim5	1.70285	0.00776329
Gpx4	-2.05608	0.00776329
Stxbp5	-1.66671	0.00777463
Odc1	-1.51746	0.00779578
Alox12	1.91058	0.00802711
C3	-1.57741	0.00814468
Scarb1	2.11401	0.00814468
Skil	1.58434	0.0082259
Fos	2.92381	0.00828871
Tal2	2.84233	0.00877837
Ifrd1	2.06606	0.00915376
Ranbp3l	2.39061	0.00988506
Arhgap24	2.42641	0.0100151
Npy	2.8681	0.0101293
F11r	1.80548	0.0101651
Ttc1	1.65208	0.0101651
Dlx6	2.38937	0.0102936
Hoxd9	-2.12396	0.0102936
Fam210b	2.34318	0.0105495
Orai2	1.91418	0.0105495
St3gal3	2.42803	0.0107092
Clptm1	2.05547	0.0107708
Slc1a2	2.4706	0.0107708
Klhl9	-1.79826	0.0107708
Trmt61a	2.07888	0.0109857
Dpysl3	1.58994	0.0110969
Sulf1	1.65191	0.0116889
Cd200	-1.78074	0.0116889
Pfkp	1.62301	0.0123198
Ahdc1	1.69489	0.0123198
Anxa11	1.76329	0.0123896
Sema3e	1.96267	0.0123896
March2	-2.12705	0.0123896
Zfp422	-2.37919	0.0126978
Git2	-1.95993	0.0127603
Stk39	1.86602	0.0129416
Tnn	2.70655	0.0131491
Fut8	1.64296	0.013367
Lig1	-1.8687	0.013765
Sulf2	-1.71992	0.0138264
Top2a	-1.89286	0.0138264
Cmpk2	-2.66195	0.0138553
Epb4.1l1	2.03484	0.0142789
Ddr2	1.50573	0.0143329
Hist1h2bk	-1.7503	0.0143329
Mcm5	-1.8696	0.0143493
Nrp2	1.69895	0.0144365
Gpatch11	-2.1109	0.0145152
Caskin2	2.39814	0.0145311
Zrsr2	1.63504	0.0148814
Ddx27	1.72114	0.0153431
Vegfa	1.54773	0.0153431
Cyp26b1	2.05246	0.0153431
5830428H23Rik	-2.21896	0.0155735
Gabpa	1.74301	0.0161005
Gab1	1.76162	0.0163177
C4b	-1.65114	0.0163991
Zswim6	1.73587	0.0176541
Maml2	1.6949	0.0178692
Rps29	-2.64133	0.018241
Exoc5	-1.80579	0.0183758
Gm7416	2.40845	0.0184505
Vat1	1.68309	0.0184995
Cald1	1.7269	0.0185917
Rps2-ps13	-2.14907	0.0186571
Efhd2	2.01157	0.0194072
Sh3kbp1	1.62173	0.0194999
Asap2	1.77595	0.0194999
Cd28	2.02126	0.021477
Parl	2.10967	0.0216397
Dmpk	2.0405	0.0222478
Gypa	-1.80593	0.0224999
Slc35e4	2.58199	0.0225766
Rab11fip4	1.67745	0.0229898
Cpm	1.57179	0.0232108
Pros1	1.7497	0.0232108
Arntl	2.30468	0.0232108
Gjc3	1.85367	0.0234097
St7	2.29465	0.0234416
Fgf2	2.44268	0.0234416
Slc18b1	-2.43703	0.0234416
Gm7609	2.11651	0.0235942
Dbf4	-2.36007	0.0240217
Prcp	-2.35353	0.0240217
Gga1	-2.46675	0.024121
Sema5a	-1.75285	0.0244042
Zfp36l1	1.62682	0.0249692
Ackr2	1.93801	0.0249692
Gstm1	-1.83755	0.0249692
Gna13	1.53071	0.0250062
Klf9	1.70659	0.0250062
Glt8d2	-2.21747	0.0252381
Slc16a2	1.97767	0.0252381
Iqgap2	-2.21622	0.0254178
Tmem51os1	2.41832	0.0254178
Scn1b	2.17527	0.0256106
Ccdc8	-2.19491	0.0256574
Slc35g1	-2.15877	0.0266154
Tpcn1	2.10763	0.0279016
Nfasc	2.08052	0.0283407
Cttn	1.56111	0.0287327
Tspan5	2.09335	0.0287661
Irf2bp2	1.60619	0.028852
Hjurp	-1.66658	0.0289227
Sptb	-1.5303	0.0290945
Gm10722	2.45012	0.0290945
Padi2	-2.56546	0.0291997
Mllt10	-1.97653	0.0313014
Ddit4	1.73187	0.0322271
Mn1	-2.02959	0.0322271
Lamb3	-2.0524	0.033094
Pi15	1.66892	0.033094
Errfi1	1.64159	0.0336358
2810403A07Rik	1.63672	0.0340384
2810001G20Rik	-1.97573	0.0343225
Jam2	1.55493	0.0347285
Dbp	-2.05807	0.0348031
Il18r1	2.10947	0.0350314
Adrm1	2.21292	0.0350314
Mettl21e	2.02949	0.035076
Inip	-1.99984	0.0355431
Rprd1b	1.77749	0.0363023
Slc35e3	1.73029	0.0363023
Bace2	2.26099	0.0366577
Hr	1.67363	0.0367661
Rangap1	1.57962	0.0369718
Dok4	2.3608	0.0369718
Gm15298	2.02443	0.0369718
Senp7	-2.0784	0.0376365
Fam13b	1.52918	0.0382889
Hsd17b7	2.08491	0.038495
Rps2-ps10	-2.40498	0.038673
Slc24a2	-2.4767	0.0394696
Rsad2	-1.76381	0.039475
Clec12a	-2.20666	0.0397907
Id4	-1.97123	0.0407
Mns1	-1.78946	0.0408953
Zswim4	2.18459	0.0409039
Gopc	1.6433	0.0428077
Aig1	1.69963	0.0431868
Dpysl2	1.62706	0.0454841
Hist1h2ai	-1.54194	0.0455551
Fpgt	-2.25079	0.0459196
Rad18	1.87897	0.0462061
Efnb2	-2.18615	0.0465264
Akr1b3	2.37093	0.0468861
Serpina9	2.06786	0.0469229
Map1b	1.72649	0.0474533
Cbr1	-2.40034	0.0475924
Clint1	1.53497	0.0483518
Ern1	1.94148	0.0488298
Gpalpp1	-1.91829	0.0488298
Nhp2	-2.1387	0.049325
Knstrn	-2.22653	0.049325
Mrpl19	-2.08071	0.049325
Sema7a	2.16612	0.049325
Epm2a	-2.07209	0.049325
Mettl3	-2.19066	0.0500533
Clcc1	-2.36372	0.0500533
Cops2	1.56262	0.0505306
Tg	-2.1554	0.0505306
1600014C10Rik	-2.20159	0.0505306
Amigo1	-2.39569	0.0508518
Nr4a2	1.81702	0.0513894
Stambp	2.0783	0.0515606
Rbpj	1.51118	0.0525229
Wdr70	2.02535	0.0525273
Clasp1	1.64993	0.0527357
Fxyd2	1.65155	0.0527576
Tmem135	-1.97108	0.053474
Colec12	-1.61774	0.0541117
Adrb2	2.10569	0.0543652
Sertad4	-1.60463	0.0549051
Nlk	1.96435	0.0567157
Gbp2	2.36375	0.0569319
Mpp6	1.60322	0.0569319
Myb	-1.8155	0.0570659
Pdcd5	1.71518	0.0572172
Slc44a2	-1.54573	0.0572749
Dtx4	2.03405	0.0576762
Calcoco1	-1.65083	0.058109
Aldh18a1	-1.97136	0.0583847
Ranbp6	-2.20305	0.0583847
Car2	-1.9054	0.058628
Ywhag	1.76102	0.0592967
Fam120b	-1.73199	0.0598428
Npc1	1.5152	0.0598514
Ly6c1	-1.58302	0.0598514
Slc9a6	-1.60811	0.0601099
Slc31a1	-2.01393	0.0601099
Vav2	1.64276	0.0601398
Plod3	1.62643	0.0613663
Etfa	-1.81004	0.0621178
Snx6	-2.13343	0.0628012
Arhgef25	-1.92381	0.0632118
Akap1	2.11893	0.0634765
Chd3	1.66579	0.0634765
Vti1a	1.64577	0.0634765
R3hcc1	1.8081	0.0634765
Tlcd2	2.31247	0.0634765
Eif3h	-1.50965	0.0641681
Eya3	-2.2375	0.0641681
Tm2d3	-2.14018	0.0641681
Axl	-1.5435	0.0642657
Prorsd1	1.91111	0.064289
Atp6v0a1	-1.89062	0.0643726
Sbno2	1.89675	0.0643726
Gmps	-1.7391	0.0648663
Rnf168	-1.61731	0.0657549
Nfkbiz	1.7992	0.0657549
Kcnj10	1.58836	0.0662551
Cox15	2.27476	0.0665361
Tmem220	1.84769	0.0672239
Crlf3	-1.61615	0.0672296
Ppil6	2.29726	0.0683255
Galnt4	1.88504	0.0696407
Klk14	1.90762	0.0717528
Gltscr1l	-1.5815	0.0720702
Mospd2	-1.6944	0.072177
Rfx7	-1.64467	0.0731136
Ddx50	-1.7723	0.0733372
March8	-1.6541	0.0737607
Meis2	2.1211	0.0741402
Psmb1	-1.54795	0.0746837
Slc6a12	1.50696	0.0748304
Fxyd3	1.56203	0.0755854
Ttc37	-1.53372	0.0757669
Eif3f	1.58576	0.0765474
Zfp784	2.19304	0.0766281
Ctdnep1	1.81014	0.0769947
Furin	1.63316	0.0778333
Dusp12	-2.19149	0.0778798
1190002N15Rik	-1.53337	0.0787414
Gm6736	2.12506	0.0788512
Erap1	-2.12364	0.0792063
Rasd1	2.04463	0.0792063
Vcan	-1.56992	0.0792715
Gm2a	-1.64326	0.0807259
Pamr1	-2.19194	0.0809248
Src	2.1975	0.0809248
C330007P06Rik	-1.95451	0.0814885
Smc2	-1.59149	0.0814885
Arntl2	2.24501	0.0814885
Nxph4	-1.93179	0.0814885
2210016F16Rik	1.89304	0.0816016
Sep15	-1.52714	0.0816016
Slc35b4	1.54798	0.0833608
Arhgap10	1.72923	0.0833608
Mrps6	1.57309	0.0833608
Zfand2a	1.65244	0.0833608
Kirrel3os	1.91748	0.0833608
Hist1h2aj	-1.59063	0.0833608
Gm10335	-1.52599	0.0839528
Rnf19b	1.72744	0.0846294
Ndufa13	-1.92999	0.0846294
Nmral1	-2.23538	0.0846294
Bub1b	-1.79491	0.0854159
Tbx15	1.611	0.0857981
Gmpr2	-2.08294	0.0862574
Rnf152	1.76209	0.0862574
Timp1	2.15254	0.0867707
Rarb	2.23931	0.0869354
Cnpy2	-1.62901	0.0869354
Ccdc34	-1.76176	0.0869354
Cercam	-2.22541	0.0869354
Ms4a6c	-2.17653	0.0869354
Slc23a2	1.58824	0.087734
Cadm1	1.65257	0.0892061
Lgals9	-2.02418	0.0897977
Rbbp9	1.72352	0.0898941
Gm4841	1.78549	0.0901521
Cab39l	1.70281	0.0902849
Gan	2.11807	0.0907625
Vcam1	-1.73315	0.0911876
Aga	-1.94825	0.0911876
Slurp1	-2.20694	0.0915819
Alas2	-1.71524	0.0921788
Cd44	1.55464	0.0930329
Tln2	-1.58318	0.0933246
Ccnd2	-1.50191	0.0939303
Magoh	-2.20163	0.0941679
Arhgap26	1.93289	0.0947095
Klhl11	2.01252	0.0947095
Cpq	-1.55358	0.0951515
Dnah8	-2.09715	0.0956148
Mphosph9	-1.98172	0.0969724
Copb1	-1.7373	0.0984362
Wipi1	1.60472	0.0992927
Tfrc	-1.67203	0.099374
Itih5	-1.85095	0.0995019
Bccip	-1.60209	0.0996334
Idh2	-1.88785	0.0999852

## Sheet: Supp. Table 3
Supp. Table 3. Differentially regulated genes in c/c DMM vs SHAM
GeneName	FoldChange	padj
Mgp	10.3278	1.9136e-176
Inhba	32.4042	1.39655e-98
Tm4sf1	4.12695	3.90083e-46
Camp	-4.96237	1.11499e-43
Rps2-ps13	-69.3919	1.43571e-38
Hspa4l	4.19776	2.40774e-38
Gpx3	7.44902	8.48375e-36
Gypa	-5.40557	1.48911e-34
S100a9	-6.08647	3.17659e-34
Ltbp3	2.77382	3.8627e-32
Ngp	-3.96864	4.70467e-32
Lyz2	-5.03182	5.10185e-32
Uaca	2.84267	3.3472e-31
Pmepa1	3.64939	9.44038e-31
Lcp1	-3.46155	1.56774e-29
Hist1h2ai	-4.57508	1.70095e-27
Ank	4.51101	1.70095e-27
Acvr1	3.10289	1.26096e-26
Htra1	2.81133	1.58448e-26
Gm12366	-26.2656	3.40107e-26
Ltf	-6.57663	1.72592e-25
Atp2a2	2.38391	1.2157e-24
Penk	8.2251	2.6913e-24
Bmp7	6.93173	3.88938e-24
Tspan2	3.21275	4.71096e-24
Cenpf	-6.75827	7.1458e-24
Ahnak2	-3.14097	7.74768e-24
Atp1a1	2.44369	4.531e-22
Fn1	5.35048	6.86738e-22
Odc1	-2.67345	7.38284e-22
Ncapg	-35.9394	1.89502e-21
Gda	-5.04944	3.22779e-21
Galnt1	2.90144	3.33108e-21
Fam111a	-7.96678	4.40703e-21
Pf4	-13.0242	3.5711e-20
Sod3	3.31226	6.77195e-20
Cpm	2.1908	7.90295e-20
Clmp	2.73419	1.08369e-19
Nmral1	-31.9581	1.68647e-19
Mcfd2	3.3034	2.64188e-19
Ighg2b	-32.2704	2.83727e-19
Atpif1	-2.81153	5.06228e-19
Leprel1	2.47073	7.39082e-19
Mis18bp1	-30.9609	8.81702e-19
Car2	-4.81336	1.3285e-18
Ckap2	-29.6051	1.77441e-18
Gmnn	-24.4631	2.33885e-18
Spi1	-29.7644	2.68964e-18
Kntc1	-29.9255	3.43307e-18
Bhlhe40	4.4552	3.58359e-18
Hbegf	8.5182	1.1376e-17
Spn	-6.73996	1.75776e-17
Hist1h2aj	-4.66343	1.98523e-17
Rin2	2.4031	7.09467e-17
Ndc80	-26.3415	1.17537e-16
Dkk1	-4.88377	5.80906e-16
Sulf1	3.23902	5.92486e-16
Mpo	-4.31852	1.04105e-15
Cxcl14	2.60601	1.47293e-15
Hba-a1	-3.95419	5.60252e-15
Ptprd	-5.34567	5.85883e-15
Rps2-ps10	-13.9702	9.98087e-15
Apobr	-4.0033	1.13577e-14
Plek	-5.71409	1.29831e-14
Myo10	2.59801	1.29831e-14
Tsc22d1	3.3499	1.32253e-14
Dnah8	-7.05193	1.42966e-14
Cep68	-22.3309	1.85011e-14
Col8a2	-4.2478	2.31025e-14
Ncaph	-21.3781	5.26687e-14
Hjurp	-3.54312	7.2546e-14
Dpysl2	2.35179	1.17233e-13
Foxd1	2.87018	1.52682e-13
Lcn2	-3.57115	2.53149e-13
Plat	3.08482	2.7721e-13
Dcn	4.17814	2.91636e-13
Gm21975	-5.46971	3.48027e-13
Pappa	6.25519	4.43257e-13
6330416G13Rik	-19.5674	4.64685e-13
Lta4h	-4.30449	4.73914e-13
Hcls1	-3.81696	5.25765e-13
Prkg2	5.09365	6.03701e-13
Npc1	2.05533	6.40122e-13
Casc5	-12.2001	9.27977e-13
Alox5	-19.2162	9.68336e-13
Samd9l	-3.50584	1.12257e-12
Ncf1	-3.93135	1.12733e-12
Errfi1	3.21671	1.2e-12
Slc40a1	-4.09158	1.34229e-12
Birc5	-4.93724	2.242e-12
Crim1	1.78566	2.42095e-12
Bmp2	4.52188	2.86988e-12
Klhl21	3.07414	3.10762e-12
Mmp8	-4.37697	3.40684e-12
Bmp6	4.01311	4.16861e-12
Sfrp5	-7.57653	5.18974e-12
Myb	-4.80749	5.51373e-12
Mmp3	7.44609	6.77849e-12
Cfh	-4.5846	8.39973e-12
App	1.81049	9.79142e-12
9930111J21Rik2	-4.59811	1.32118e-11
Gsn	-1.95184	1.32118e-11
Tcirg1	-13.2012	1.7535e-11
Tgfbi	3.34773	2.2879e-11
Fen1	-3.68614	2.52012e-11
P4ha1	2.32461	2.53666e-11
P4ha2	1.92096	2.54735e-11
Hmga2	6.95205	3.61748e-11
Tgfb1	2.4146	3.75841e-11
Ccdc125	-14.2092	5.28626e-11
Tfrc	-4.04623	5.84194e-11
Serpinb1a	-6.28398	6.40865e-11
Kcnk5	2.37217	7.56712e-11
Enpp1	2.04404	8.46352e-11
Bcl11a	-9.27135	8.77318e-11
Lect1	-9.5598	8.838e-11
Hmga1	5.3018	1.16484e-10
Sema3e	4.16108	1.179e-10
Gm14296	-12.5543	1.6433e-10
Prkar2b	-5.63971	2.04142e-10
Col6a3	2.57579	2.20412e-10
Capn2	1.95077	2.25317e-10
Hmgb2	-5.57314	2.89287e-10
Ezh2	-3.1216	3.0027e-10
Ppap2b	2.38082	4.51828e-10
Cp	1.89853	5.89361e-10
Tgm2	2.36545	6.69891e-10
H2afz	-2.27045	6.99431e-10
Art4	-13.9725	7.96039e-10
mt-Nd3	-2.30089	8.55712e-10
Tuba4a	-3.02175	1.05284e-09
Id2	2.5132	1.07129e-09
Runx1	2.6405	1.1412e-09
Hells	-7.587	1.28929e-09
Zfp36l2	-4.3452	1.42281e-09
Rrm2	-7.08094	1.46553e-09
Eps8l2	2.03619	1.46553e-09
Mbnl3	-11.1991	1.53785e-09
Cybb	-4.04661	1.89816e-09
Timp3	2.10334	1.98041e-09
Hist1h2an	-9.21569	2.49563e-09
Skil	1.9974	2.55019e-09
Cdca5	-13.269	2.56723e-09
1700025G04Rik	1.95395	3.16262e-09
Gmpr	-13.1375	3.32238e-09
Kctd12b	-12.2228	4.26997e-09
Aldh1a1	-12.4127	4.47813e-09
Hist1h2ak	-3.48176	4.96982e-09
Klf9	2.39765	4.96982e-09
Emp1	3.25763	4.99786e-09
Vasn	2.75709	5.42791e-09
Galnt7	2.40074	5.42791e-09
Pygl	-2.31206	5.42791e-09
Hist1h1c	-1.87123	5.42881e-09
Slc4a1	-2.76669	6.14111e-09
Pdlim5	2.6135	7.30991e-09
Lifr	-2.32854	7.32901e-09
Itgam	-2.57151	7.7356e-09
Serpinb9	-11.7814	7.85923e-09
Olfm4	-6.08459	7.85923e-09
Map3k4	2.69397	7.86919e-09
Rnf152	2.52139	8.73761e-09
Brat1	-12.3134	1.01359e-08
Scube1	2.55024	1.04136e-08
Rab3gap2	1.90213	1.0523e-08
Ext1	2.63282	1.11734e-08
Dgat2	-12.1422	1.22672e-08
Cacfd1	2.97952	1.23334e-08
Eva1b	-12.1464	1.32359e-08
Hbb-bs	-3.77111	1.37245e-08
Igll1	-11.9996	1.37746e-08
Spta1	-3.46613	1.41106e-08
Abcb4	2.62645	1.41106e-08
Fhl2	3.44653	1.43374e-08
Ifnlr1	-11.5451	1.5872e-08
Gm2a	-2.69754	1.77792e-08
Gpx1	-2.33571	1.77792e-08
Prtn3	-11.5974	1.79262e-08
Pros1	2.68847	1.84682e-08
Hmbs	-3.77113	1.95079e-08
Gcnt4	5.37371	1.97453e-08
Dock2	-3.08509	2.08633e-08
Ncapg2	-3.16149	2.12581e-08
Myl12b	-3.09703	2.20407e-08
Col6a2	2.72517	2.23031e-08
E2f2	-5.25334	2.38221e-08
Cntrl	-2.4438	2.71949e-08
Ugdh	2.03646	2.97305e-08
Serpinb10	-11.4652	3.32908e-08
Slfn4	-4.35836	3.4211e-08
Itga4	-4.98417	3.43134e-08
AB124611	-4.48453	3.92681e-08
Ndfip1	2.53015	3.94253e-08
Tmem59	1.68098	4.10512e-08
Gm14391	-2.50456	4.42164e-08
March1	-7.93744	4.61906e-08
Neo1	1.64255	4.61906e-08
Mprip	1.70783	4.87111e-08
Cd83	-11.1507	5.27204e-08
Pabpc1	-1.77438	5.77683e-08
Medag	4.60379	5.81295e-08
Adamts18	-3.92758	5.81295e-08
C5ar1	-3.54776	6.27633e-08
Moxd1	5.63081	6.732e-08
Rerg	-2.55286	7.23703e-08
Rbm3	-2.27684	7.64912e-08
Nfasc	3.55019	7.80163e-08
Sell	-3.46549	8.60417e-08
Cdk1	-4.98599	8.79257e-08
Rassf4	-3.88953	8.79257e-08
Abi3bp	-2.12418	8.80864e-08
Sec31a	1.60083	8.80864e-08
Maml2	2.40474	9.14091e-08
Irf4	-10.8523	9.25643e-08
F2rl2	-10.7109	1.08203e-07
Gucy1b3	-10.5849	1.1186e-07
Arhgdib	-2.43646	1.15315e-07
Simc1	-5.72427	1.25302e-07
Dctd	-10.5389	1.258e-07
Rps4x	-1.81135	1.31027e-07
Tspan3	1.74616	1.36228e-07
Cyr61	3.39064	1.54037e-07
Helq	-9.89152	1.58845e-07
Hebp1	-4.00169	1.60056e-07
Edem3	1.81476	1.75666e-07
Aqp1	-2.30119	1.77199e-07
Prdx2	-2.67953	1.85661e-07
Cldn15	-10.0703	1.88891e-07
Furin	2.51084	1.88891e-07
mt-Co3	-1.83546	1.95194e-07
Mrvi1	-10.2488	2.18869e-07
Pofut2	2.9372	2.24567e-07
Cisd2	2.07597	2.42604e-07
Serinc5	2.08479	2.50602e-07
Trpm6	4.09597	2.57297e-07
Hsph1	2.67095	2.62059e-07
Gpr125	2.20701	2.63569e-07
Clec1b	-10.1484	2.73874e-07
Phf2	1.94154	2.86852e-07
Ighg2c	-10.0439	3.11054e-07
Rhoq	1.73533	3.22751e-07
Csgalnact1	2.09066	3.24177e-07
Serpine1	3.47368	3.56015e-07
Kif11	-5.23941	3.58924e-07
Snx25	2.36279	3.58924e-07
Tnfaip8	-5.21347	3.73828e-07
Actb	-1.78583	3.74796e-07
Tubb1	-9.80788	3.97718e-07
Egr2	5.31302	4.00886e-07
Rps9	-1.74644	4.0837e-07
Hist1h2bg	-6.34256	4.13938e-07
Tm9sf2	1.68872	4.26345e-07
Gm8730	-9.74275	4.35055e-07
Mark1	4.67985	4.36369e-07
Uxs1	2.09025	4.44424e-07
Slc23a2	2.66506	4.50987e-07
AI662270	-4.09031	4.62746e-07
Cdc20	-9.70345	4.84383e-07
Acan	2.40713	4.93316e-07
Vwa1	2.7953	5.21536e-07
Rap1b	-2.09992	5.28639e-07
Phex	-4.0004	5.41584e-07
Xdh	-4.23463	5.74396e-07
Dnaaf2	-9.68317	5.75888e-07
Reep3	2.1012	5.79521e-07
Ginm1	1.71777	5.82946e-07
Tgfbr1	1.91678	5.94482e-07
Rac2	-3.19241	6.07523e-07
Olr1	-8.38848	6.31855e-07
Mcm3	-5.1837	7.10425e-07
B4galnt1	-9.42092	7.17861e-07
Hp	-4.89958	7.97411e-07
Ntn1	4.02065	8.1936e-07
Jam2	1.90815	8.77434e-07
Cab39l	2.32543	8.88527e-07
Fbxo5	-4.68585	9.30148e-07
Col10a1	2.18723	1.00839e-06
Add2	-7.77023	1.03202e-06
Eno2	4.13915	1.03202e-06
Fibin	-1.82132	1.03202e-06
Clic4	1.91392	1.03284e-06
Smurf2	1.65744	1.05739e-06
Csf1r	-2.69003	1.06882e-06
Ibsp	2.38329	1.08744e-06
Mpeg1	-2.5025	1.13297e-06
Gsr	-2.45877	1.13454e-06
Gnpnat1	2.64281	1.16006e-06
Eogt	2.69428	1.19665e-06
Atp8a1	-3.97174	1.19986e-06
Trim10	-4.01439	1.20736e-06
Vegfa	1.8835	1.21871e-06
Tnfrsf1b	-7.36186	1.31764e-06
Pcdh9	3.05931	1.36672e-06
Zfp36l1	2.34099	1.4004e-06
Hpgd	-3.04537	1.46468e-06
Mfi2	1.92016	1.46468e-06
Treml2	-4.17461	1.49291e-06
Slc9b2	-9.0279	1.50918e-06
Pola1	-5.27752	1.51425e-06
G6b	-8.92642	1.59264e-06
Atad2	-3.11667	1.60859e-06
Chil4	-8.89111	1.63625e-06
Cmpk2	-4.95502	1.73562e-06
Itpr2	1.96554	1.76651e-06
Fndc3a	1.93968	1.80727e-06
Ids	1.9505	1.84786e-06
Aspm	-4.01379	1.93568e-06
Tacc2	1.64281	2.20029e-06
Papss2	1.99011	2.21793e-06
Tubb5	-1.75398	2.21793e-06
Stk17b	-3.18241	2.22408e-06
Tmco1	1.77693	2.22441e-06
Tbc1d8b	1.64905	2.23101e-06
Ackr3	3.0084	2.46058e-06
Acaa2	-7.61753	2.51752e-06
Serpine2	2.1307	2.54183e-06
Ptprc	-2.67067	2.54522e-06
Sorl1	-2.80277	2.63603e-06
Stmn1	-5.2409	2.6896e-06
Padi2	-4.63254	2.72563e-06
Ctsh	3.04978	2.72671e-06
Tbp	-2.62366	2.7563e-06
Slc38a10	1.87225	2.82599e-06
Atp1a3	-8.34994	2.84297e-06
Cdo1	2.246	2.90009e-06
Dap	1.72725	2.95724e-06
Hapln1	2.03931	3.0653e-06
Klra2	-8.00929	3.19187e-06
Col11a1	1.85266	3.20259e-06
Ddit4	2.20337	3.23342e-06
Mcm4	-3.50811	3.49511e-06
Lipa	-7.26535	3.50671e-06
Depdc1a	-8.35148	3.54415e-06
AI467606	-8.41459	3.54759e-06
Smc2	-2.4095	3.54759e-06
Rplp1	-1.71341	3.56597e-06
1100001G20Rik	-3.5424	3.69675e-06
Rcn3	1.59561	3.88966e-06
Tiam2	2.51802	4.17956e-06
Pfkfb3	2.08524	4.19369e-06
Abhd2	2.12084	4.20335e-06
Ube4a	-1.78624	4.20335e-06
Sobp	1.86147	4.23963e-06
Glul	-2.16052	4.27622e-06
Cd177	-3.21911	4.38261e-06
Atp11b	-1.96316	4.48972e-06
Slc25a51	-1.85619	4.55233e-06
Atp5g2	-1.76608	5.02806e-06
Robo2	-8.29229	5.03716e-06
Prr5l	-8.20937	5.21023e-06
Lgals9	-4.6433	5.28138e-06
Mocs1	-6.24904	5.29333e-06
Aph1b	-7.60655	5.39756e-06
Brca2	-4.97822	5.42253e-06
Dtl	-5.45279	5.99836e-06
Plekhb1	4.62912	6.01566e-06
Itgav	1.763	6.28415e-06
Glis3	3.26416	6.32752e-06
Aig1	2.24107	6.62508e-06
Trim58	-8.02313	6.90956e-06
Myof	1.566	7.08909e-06
Gorasp2	1.87299	7.11506e-06
Smoc2	1.7007	7.57461e-06
Arhgap9	-7.98673	8.0284e-06
Kif20b	-5.36486	8.60935e-06
Hr	2.24598	9.32927e-06
St8sia4	-4.20999	9.33471e-06
Srpx	-7.85003	9.38499e-06
Celf2	-3.72315	9.54944e-06
Srpx2	1.99134	9.57461e-06
Lamp2	1.60134	9.60679e-06
Sox9	2.06732	9.66615e-06
Pacsin2	1.50687	9.74695e-06
Slc16a3	2.01389	9.80029e-06
Tnfrsf11b	1.96873	9.80029e-06
Ccdc80	2.22019	1.05552e-05
Hist1h2bk	-4.82914	1.12469e-05
Tgoln1	1.50086	1.1263e-05
Prr18	-7.66998	1.22759e-05
Lyst	-2.28357	1.23302e-05
Dpysl3	2.0299	1.23302e-05
Hnrnpf	-1.88855	1.23302e-05
Spp1	2.51282	1.23851e-05
2810417H13Rik	-4.38782	1.24212e-05
Gm17296	-7.60505	1.27319e-05
Agpat1	-5.67003	1.31006e-05
Plekhh2	1.95784	1.31612e-05
Abl2	2.43049	1.32505e-05
Ccrn4l	-1.72101	1.32505e-05
Acp5	-2.77057	1.37395e-05
Kctd9	2.36122	1.41007e-05
Plekha2	-2.59153	1.43947e-05
Nes	2.16015	1.47742e-05
Tppp3	2.51098	1.48227e-05
Cdc6	-4.92073	1.49836e-05
Cdkn1a	3.1833	1.51047e-05
Sephs2	-7.57295	1.51194e-05
Enpp2	2.08409	1.53251e-05
Hba-a2	-2.91826	1.57146e-05
Npm1	-1.57659	1.63483e-05
Slc5a3	1.81191	1.64897e-05
Tmbim1	1.673	1.64897e-05
Mki67	-4.44804	1.70042e-05
Jakmip3	-7.44664	1.7832e-05
Gpr180	3.32758	1.7832e-05
Bpgm	-2.29987	1.80146e-05
Msh6	-1.76481	1.81118e-05
Slc14a1	-3.44256	1.98996e-05
Med12l	-6.8496	1.99808e-05
Shroom4	2.36736	2.01604e-05
Gorab	-2.57488	2.0729e-05
Oas3	-3.66069	2.08598e-05
Nt5e	5.55234	2.12452e-05
Spsb1	2.58677	2.1517e-05
Htra3	2.4919	2.1517e-05
Tmem45a	2.305	2.1751e-05
Aebp1	3.45691	2.2142e-05
Bmp2k	-3.24837	2.2142e-05
Morf4l2	1.64126	2.30889e-05
Plk1	-7.01335	2.35781e-05
Abcb8	-7.05675	2.40292e-05
Il21r	-4.10144	2.47314e-05
Tns3	1.60248	2.56273e-05
Itgb3	-2.89707	2.57133e-05
Gyk	-7.05868	2.60175e-05
Nap1l1	-1.55547	2.62285e-05
Dnajc9	-2.29713	2.68358e-05
Sgol1	-7.23744	2.73838e-05
Pkd2	1.89198	2.76575e-05
Rcan1	2.71182	2.87499e-05
Mcph1	-4.40208	2.95105e-05
Iqgap1	1.59072	2.98436e-05
Slamf1	-7.13917	3.04849e-05
Tnfrsf21	1.5692	3.20032e-05
Cpd	1.79706	3.24786e-05
Samsn1	-6.96474	3.33001e-05
Tead1	3.39851	3.3795e-05
Epn2	1.92471	3.38763e-05
Il17rc	-7.03422	3.53574e-05
Arhgap30	-3.3694	3.55372e-05
Efhd2	3.16495	3.69343e-05
Pyhin1	-3.65096	3.72243e-05
Msantd3	-7.00396	3.73151e-05
E2f3	-3.91187	3.7771e-05
Col2a1	2.1939	3.9015e-05
Ebp	-5.02994	3.9372e-05
Cd36	-4.05149	4.08268e-05
A2m	5.9712	4.12833e-05
Tfr2	-6.9416	4.18695e-05
Apol8	-4.34426	4.18695e-05
Alas2	-2.43315	4.18695e-05
N4bp2	-1.90121	4.18695e-05
Loxl2	2.08719	4.47845e-05
Foxc1	2.01287	4.53964e-05
Msmo1	1.98409	4.60624e-05
Gm10801	2.57962	4.60757e-05
Rrbp1	1.73565	4.70173e-05
Arl6ip1	-2.3976	4.76719e-05
Tifab	-3.68641	4.78267e-05
Tmem66	1.87977	4.98306e-05
Lrrn4cl	2.16559	5.07558e-05
Hmha1	-2.82857	5.1438e-05
C78339	1.7789	5.15262e-05
Npy	6.69874	5.23966e-05
Wdfy2	-5.4819	5.2609e-05
Usp1	-1.77488	5.46084e-05
St3gal5	-2.16541	5.58877e-05
Plod3	2.40277	5.61279e-05
Kit	-6.79755	5.6583e-05
Slc25a37	-2.40121	6.00612e-05
Hck	-3.75696	6.09043e-05
Arsj	4.34837	6.12892e-05
Gm1966	-6.49668	6.25909e-05
Ubr5	1.70365	6.39066e-05
Adm	3.06954	6.49379e-05
Ptprz1	-5.86365	6.64591e-05
Tuba1b	-1.85847	6.74268e-05
mt-Atp8	-1.88324	6.8899e-05
Cpa3	-6.66881	6.935e-05
Gcsam	-6.65186	6.95411e-05
Pkd1l1	-6.6226	7.33495e-05
Clec4a1	-6.45813	7.37688e-05
Clasp1	1.66171	7.37688e-05
Chdh	2.01939	7.65308e-05
Plbd1	-2.75511	7.83698e-05
Smc4	-2.47747	7.83698e-05
Ctsk	-2.05541	7.83698e-05
Ackr2	2.89179	8.07761e-05
Uggt1	1.66801	8.09866e-05
Ccl6	-4.79721	8.14553e-05
Gm4724	-4.9788	8.20099e-05
Ubash3a	-6.55528	8.28445e-05
Nin	-1.82345	8.58275e-05
Gm11400	-6.51034	9.01986e-05
Ddr2	1.70282	9.02842e-05
Cemip	1.81434	9.24308e-05
Gm26920	-6.23853	9.35851e-05
Igfbp5	-1.98168	9.45183e-05
Tlr7	-6.4811	9.67886e-05
Btg1	2.14021	9.94385e-05
Dlg1	1.88861	0.000102986
Mllt6	1.73945	0.00010367
Sec24d	1.78234	0.000106456
Lmna	1.67422	0.000107537
Arl1	1.64693	0.000108331
Sema7a	3.60545	0.00010928
Ddit4l	2.60038	0.00010928
Fam102b	1.92864	0.000109341
Fpr1	-6.38322	0.000110884
Ctgf	2.27835	0.000116505
Epb4.1l1	2.20487	0.000117489
Col6a1	2.12863	0.000120485
Rpl10a	-1.90198	0.000120485
Crip1	1.79124	0.000124713
Phka2	-1.87779	0.000125394
Ctse	-4.27151	0.000128085
Lamp1	1.593	0.000128085
Qk	1.54713	0.000128085
Gm4759	-6.04654	0.000134385
Samd4	1.86725	0.00013719
Mocos	-6.26956	0.000138696
Golph3	1.79654	0.000141048
Orc6	-3.97003	0.000144541
Nuf2	-5.91173	0.000145007
Cenpe	-3.05347	0.000145007
Hbb-bt	-4.13997	0.000145388
Arf5	-3.19243	0.000145388
Chad	-1.67799	0.000147026
Socs7	1.7103	0.000149818
Calu	1.68011	0.000149818
Ucp2	-2.63377	0.000150717
Hspg2	1.93166	0.000155575
Sec23a	2.0447	0.000160678
Npr3	2.81962	0.00016205
Aurkaip1	-3.05021	0.000164804
Gp49a	-5.74551	0.000166902
Sla	-2.89026	0.000168677
Chtf18	-6.14026	0.000171473
Nek2	-5.88086	0.000171473
Nfatc1	2.1107	0.000171766
Csf3r	-3.15682	0.000174684
Ipo9	-1.87286	0.000177033
Chil1	2.58119	0.000177574
Klhl12	-2.31327	0.000183994
Tvp23b	2.23529	0.000183994
Brip1	-6.02434	0.000191518
Traf3ip3	-3.67284	0.000194524
Spib	-3.97826	0.000199989
Bhlhe41	-1.79249	0.000203099
Gatsl3	5.66966	0.000207799
Srp54b	-1.73256	0.000211636
Tmem192	-6.00242	0.000213974
Eef2k	-4.54749	0.000220351
Zeb1	1.55589	0.000220527
Rhoc	2.05039	0.000226875
Sgms2	1.67856	0.000226893
Golt1b	2.52963	0.00023577
Gna13	1.5733	0.000236165
Myo1g	-4.52234	0.00024277
Kcnma1	1.59793	0.000243431
Mocs3	-5.92576	0.000243788
Entpd3	-5.92264	0.00024684
Lmnb1	-2.21232	0.00025118
P2ry13	-5.82106	0.000252517
Glud1	1.56835	0.000264551
Tpi1	1.69154	0.000270894
Rab11fip4	1.80868	0.00027479
Dok4	2.74047	0.000280304
Sepw1	-3.52761	0.000282014
Lbr	-2.36814	0.000284178
Ipcef1	-3.59834	0.000284188
Cxcr4	-3.76665	0.000286795
Hspa1a	2.59275	0.000286795
Wif1	-2.17477	0.000286829
Trim21	-5.45504	0.000288231
Smad7	2.29107	0.000288231
Mb21d1	-5.84491	0.000289383
Cercam	-4.25356	0.000289383
Ugp2	2.58998	0.000298188
Hk2	2.57454	0.000303061
Golim4	1.74808	0.000303061
Flrt2	-4.68561	0.000304568
Tbc1d16	-5.81127	0.000306717
Mtmr7	3.32647	0.000308875
Uvssa	-1.77229	0.000309969
Cd180	-5.63158	0.000313273
2810474O19Rik	-1.78653	0.000314609
Rtn4	1.53163	0.000326434
Arpc2	-2.01993	0.000329071
Ppp1r3c	-2.5224	0.000331801
Atp10a	1.75312	0.000336406
Thbs2	-1.54272	0.000336406
Ikzf1	-2.91025	0.000337622
Ccdc19	-5.73392	0.000344952
Igf2r	1.58607	0.000347574
0610037L13Rik	-2.05663	0.000347749
Ermap	-3.56807	0.000351492
Gyg	-2.96964	0.000363948
Gria3	-4.5921	0.000368993
Rnf121	1.90513	0.000377729
Nkg7	-5.67087	0.000389088
Glrx5	-2.33849	0.000390057
Gm11974	-5.65443	0.000392912
Abca9	-3.99355	0.000397115
Serpina1a	4.83758	0.000397336
Cmah	-3.15159	0.000397833
Rftn2	1.82796	0.000399811
Msrb1	-3.80944	0.000400785
Cd1d1	-5.58065	0.000408432
Tdg	-3.32157	0.000408432
Etv1	-5.63086	0.000414917
Wfdc17	-5.61197	0.000425144
Gm8203	-2.09831	0.000426024
Gclc	-2.66293	0.00043033
Ccdc47	1.56981	0.000437128
Gm15758	-5.28096	0.00044318
Cndp2	-2.61497	0.00044318
Top2a	-3.80554	0.000443667
Ndufv1	-2.4175	0.000443667
Gapt	-5.58667	0.000449498
Akna	-2.44341	0.000452082
Lum	3.98783	0.00045857
Sgk1	2.21072	0.000466253
Slc41a1	1.67834	0.000466454
Sp6	-5.55416	0.000471486
Alox12	1.96129	0.000503419
Topors	1.68717	0.000503419
Galnt6	-5.51363	0.000506138
Fkbp1b	-5.51234	0.000506965
Snx22	-5.51054	0.000511548
Cnn2	-2.58278	0.000511548
Pole2	-5.50594	0.000511894
Asap2	2.05277	0.000514686
Slc39a14	1.73657	0.000522757
Hmgn2	-3.09923	0.000526704
Mrps9	-3.15396	0.000531825
Strn3	1.52125	0.000541408
Cyb561	2.98916	0.000545202
Nt5c2	-3.56006	0.000545589
Nbl1	2.21147	0.000551292
Csf2rb	-3.01196	0.000554615
Rpl13	-1.87279	0.000557228
Ubxn4	1.63198	0.000557228
Gm15453	-5.3888	0.00055992
Pip4k2a	-2.16413	0.00055992
Pi15	1.75357	0.000573565
Asprv1	-5.4358	0.00057447
Klf11	-3.76843	0.00057447
Klf1	-4.44064	0.000575888
Sdk2	1.82656	0.000584016
Ipo11	-2.8517	0.000586071
Rpl23	-1.55948	0.000598349
Ankrd26	-2.0385	0.000621796
2210418O10Rik	-5.23951	0.000622649
Jmjd1c	1.51192	0.00062755
Gm6161	-1.68514	0.000638643
Ncapd3	-2.81039	0.000639595
Nudt22	-5.37782	0.000640252
Immp2l	-4.68551	0.000640252
Iqgap2	-2.8562	0.000660904
Emc3	4.26532	0.000662503
Ceacam1	-3.14429	0.000666428
Fat3	-3.47556	0.000670121
Hmmr	-3.32736	0.000670121
Pigq	-2.16598	0.000670121
Vps37a	2.10308	0.000670121
Eif4e2	1.52133	0.000678449
Gm14548	-5.34244	0.000679963
Rsph9	-5.33416	0.000690475
Shf	3.36662	0.000690475
Nfe2	-3.30743	0.000724898
Adamts6	1.80227	0.000731272
Csgalnact2	-1.60807	0.000739527
Epb4.2	-2.8697	0.000747175
Mfsd11	2.52585	0.000747175
Aarsd1	-2.36933	0.000747175
Tiparp	2.04754	0.000747175
Tgfa	2.30014	0.000755598
Lman1	1.55591	0.000756718
Agpat5	2.69732	0.000761841
Gm11027	2.60492	0.000764898
Nova1	2.69437	0.00077557
Mpp6	1.9087	0.000776242
Ergic1	1.88072	0.000776242
Mical3	2.25716	0.000780271
Epb4.1	-2.39195	0.00078315
Mis18a	-3.48104	0.000796692
Itga3	2.04126	0.000801169
Sdc3	1.84436	0.000812887
Zfp947	-5.23951	0.000816278
R3hcc1	2.0612	0.000818904
Slco4c1	-5.2283	0.000824529
8430419L09Rik	-4.36524	0.00082591
Arid3a	-2.83104	0.000829333
Pfkl	1.83198	0.00084538
Map4k4	1.59946	0.000853413
Hnrnpa3	-1.54443	0.000861151
Cfp	-3.23349	0.000865859
Anxa5	1.76177	0.000906245
Sema3d	2.07122	0.000909179
Pdlim1	-3.57274	0.000914848
Kdm3a	1.58614	0.000914848
Rps7	-1.52378	0.00091801
Rasgef1a	-1.96193	0.000925543
Sepp1	-1.88137	0.000935313
Slc2a9	-5.15707	0.000941386
Mamld1	3.00789	0.000945172
Gm10357	-5.12694	0.000958362
Uqcrh	-1.97189	0.000959898
F8a	-5.12456	0.000991127
Col16a1	1.856	0.000991127
Ppib	1.54753	0.000999929
Gm13341	-1.80544	0.00101243
Itgb3bp	-5.09913	0.0010497
Cpox	-1.85139	0.00105173
Snx33	2.0623	0.00107069
Vcam1	-2.40069	0.0010712
Tgfbr2	1.73265	0.00108024
Hspb1	2.53255	0.00108729
Dennd4a	-2.29849	0.00110936
Cd53	-4.28504	0.00113374
Twsg1	1.55031	0.00113422
Lpgat1	1.75404	0.00113458
Trerf1	-3.68388	0.00115409
Pglyrp1	-2.61783	0.00115877
Pde5a	-2.68849	0.00117391
Vill	-4.59086	0.0011745
Zeb2	-2.24221	0.00117535
Cyp4f18	-5.03238	0.00117905
Ddx26b	-2.08411	0.0011902
Gm13340	-1.56821	0.00119922
Hist1h2ah	-4.99452	0.00120551
Igfbp7	1.541	0.00121386
Slc41a2	1.73648	0.00121856
Sost	-1.63994	0.00121856
Ttll11	-5.00625	0.00122314
Rag1	-3.1462	0.00123653
Sbno2	2.34942	0.00123653
Ptges	2.19402	0.00123653
Gp1bb	-4.99996	0.00123848
Ms4a6d	-4.99914	0.00124044
Loxl3	1.93176	0.00124065
Dhdh	-2.79091	0.00126737
Acot6	-4.95325	0.00130277
Lyn	-3.09231	0.00132806
Znhit6	1.91073	0.00133751
Spty2d1	1.69289	0.001342
Mmp9	-2.95686	0.00135409
Fggy	-4.95272	0.00135563
Alkbh5	1.55797	0.00138014
Clint1	1.82398	0.00138493
Tspan6	1.93026	0.00138581
Tacc3	-3.94787	0.0013959
Gm13232	-2.87917	0.00141867
Pfkp	1.64133	0.00142336
Pcolce2	1.70489	0.00142496
Baz2a	-1.55476	0.00142758
Uhrf1	-2.92184	0.00143077
4930520O04Rik	-4.45708	0.00144082
B3gnt5	-4.91158	0.0014504
Arhgap10	2.16891	0.00145111
Rpn2	1.62042	0.00145111
Anxa4	-2.13327	0.00145156
Gpr171	-4.89877	0.00148034
Jarid2	-2.42445	0.00150629
Fam49b	-2.07298	0.00151967
Gm8225	-4.73194	0.00156115
Lrch2	-4.86077	0.00159469
Tmem167b	1.77009	0.00159469
Creb3l2	1.60706	0.00159469
Tram1	1.59026	0.00160797
Tifa	-3.25787	0.00161168
Ak4	1.51409	0.00163443
Osmr	1.98742	0.0016346
BC035044	-4.84171	0.00163858
Lbp	1.80603	0.00164047
Cep95	-2.19114	0.00164505
Smurf1	1.871	0.00164783
Cdk5rap2	1.68958	0.00164849
Chil3	-3.48857	0.00165584
Ppfibp1	1.57398	0.00165617
Zadh2	-3.27693	0.00165655
Il7r	-4.66862	0.00168466
Mllt11	2.52048	0.00168466
Dusp14	2.14748	0.00169072
Rps15a-ps7	-3.53411	0.00170472
Tpm3	-1.53483	0.00172079
Fancd2	-4.80923	0.00172905
Rock2	1.56319	0.00172905
Gm16503	-4.80672	0.00173538
Slc4a7	2.05725	0.00176272
Slc24a2	-3.61757	0.0017653
1700021K19Rik	1.76138	0.00181671
Abhd15	-4.78086	0.00181857
Ccdc181	-4.77831	0.001827
Hhipl2	2.06737	0.00184332
Cstf2t	-2.47788	0.00185426
Pgam1	1.6344	0.00185614
Fn3k	-4.68215	0.00186193
Pvrl2	-4.75938	0.00189078
Cldn13	-4.67006	0.00192648
Fam102a	2.07114	0.00192804
Ift46	2.1829	0.00193921
Cobl	2.668	0.00194013
Zfand4	-4.72726	0.00201324
Cd59a	-2.50873	0.00201423
Hist1h2bq	-3.42391	0.00201567
Bex4	-4.72156	0.00202821
Trim12a	-4.29251	0.00202821
Hist1h1a	-4.71951	0.00203551
Ambra1	2.27038	0.00206855
Rnaseh2a	-3.41064	0.00207095
Farp1	1.6744	0.0020772
Inpp4b	-4.70647	0.00207969
Socs3	3.26688	0.00208244
Nckap1l	-2.7377	0.00209425
Tcp1	-1.57207	0.00212147
Plcb2	-3.51454	0.00213411
2010012O05Rik	-4.3791	0.00214416
Ctla2a	-4.21668	0.00215816
Bub1b	-2.69811	0.00217277
Atp2a3	-2.44467	0.00220656
Gna15	-4.6691	0.00222466
Cd93	-3.0391	0.00226151
Ttll7	2.46798	0.00227404
Arhgap11a	-3.09024	0.00228656
Ammecr1	-2.84232	0.00234043
Fgr	-4.40563	0.00234862
Fech	-1.76706	0.00235093
Ms4a6c	-4.10981	0.0023668
Gramd1b	2.51242	0.00237407
B3glct	2.50461	0.00237647
Ptplad2	-3.53689	0.00238793
Arpc3	-2.06479	0.00240626
Amigo3	-4.6236	0.00240672
Hhipl1	2.52718	0.00242291
Gm9828	-4.61939	0.00242769
Mcm5	-3.73807	0.00243097
Med13l	1.70532	0.00243787
Ntpcr	-4.58585	0.00243825
Rab5a	1.75507	0.00246842
Cd79b	-3.11455	0.00247271
Hist1h4k	-4.04798	0.00252463
Itgb2	-2.28587	0.00252463
Cav3	-4.08337	0.00253505
Mta3	-1.87051	0.00253725
Nup210	-2.14593	0.00254963
Gm13212	-4.58758	0.00256204
Ostm1	-2.66311	0.00257876
Calcrl	-4.30428	0.00259063
Rnf145	1.67044	0.00259617
Hist2h2aa2	-3.36118	0.00260956
Cacna2d3	-4.57699	0.00261112
Ptpn7	-2.97007	0.00263012
Tmem154	1.64147	0.00265051
Hmox1	-3.88535	0.00265933
Ppp1r3d	-4.55645	0.00271381
Skp2	-2.51451	0.00271381
Dnajc3	1.52959	0.00272278
Rpl35	-1.55183	0.00272417
Slc43a1	-3.14518	0.00272657
Smpd3	2.63027	0.00272657
Hk1	1.57217	0.00272657
Anxa3	1.53048	0.00273165
Itga2b	-3.94332	0.00276281
Cgnl1	2.11439	0.00278377
Sash1	1.69937	0.0027857
Slc12a2	2.09436	0.00280197
Dnmt1	-2.01691	0.00280462
Ran	-2.00221	0.00280462
Tmpo	-1.83502	0.00280524
Ppm1g	-1.65922	0.00281159
Plscr1	-3.1131	0.00281878
Pde7b	-2.84981	0.00282944
Hcfc1r1	-4.52525	0.00284523
Neto2	-4.51735	0.00288324
Rad51	-2.97999	0.00289068
Cytip	-2.07849	0.00295995
Scap	2.08203	0.00296935
Mllt10	-1.90763	0.00299248
Zfp532	1.58982	0.00299931
Cnnm4	2.3976	0.00302871
Tmem51os1	3.08298	0.00305319
Cd79a	-3.01746	0.00305319
Eef1b2	-1.61304	0.00305395
Dkk3	-2.33154	0.00306945
Atp11c	-2.09988	0.00307025
Adam10	-1.60298	0.00307529
Dock7	1.61411	0.00308834
Cldn25	2.26231	0.00310327
Fkbp14	1.76406	0.00319691
Pnp2	-3.41426	0.00323343
Layn	2.08868	0.00330443
Fxyd5	1.59044	0.00331854
Hist1h4j	-4.44095	0.00331994
Mefv	-4.44018	0.00331994
Agpat4	2.01203	0.00331994
Tshz2	-2.8141	0.00332078
Rsad2	-1.81235	0.00332682
A730036I17Rik	-4.43797	0.00332866
Nt5c3	-2.05598	0.00333202
Tpm2	1.83072	0.00335331
Gramd4	1.80309	0.00336238
Dennd6a	-1.73723	0.00338518
Ppp3ca	1.55098	0.00338638
Arntl2	3.35445	0.00342119
Cd33	-2.11498	0.00343417
Pdpk1	1.562	0.00344964
Txnip	-2.11034	0.00348688
Oxr1	1.88696	0.00349162
Asxl2	-1.7581	0.00349848
Milr1	-4.39682	0.00358982
Fxyd6	2.05304	0.00359279
Blvrb	-3.63938	0.00359968
Igsf6	-2.5125	0.00360978
Cdca7	-3.33538	0.00361683
Rab33b	2.01376	0.00368089
2610018G03Rik	1.73634	0.00369187
Taf1a	3.41379	0.00369917
Hexa	1.55037	0.00370137
Dedd2	-4.3718	0.00374128
Vat1	1.59424	0.0037448
Catip	-4.36889	0.00375721
Rdm1	-4.29975	0.00379221
Nupr1	1.7043	0.00384682
Slc6a12	1.81104	0.00384877
Pmaip1	-4.35392	0.00385406
Gnb1l	-4.35338	0.00385791
Ski	1.57859	0.00385899
Mcm10	-3.95804	0.00385977
Rps29	-2.11697	0.00386563
Slc1a2	2.65075	0.00387191
4632434I11Rik	-4.34449	0.00393384
Lsm5	-4.33631	0.00396871
Psma8	-4.33601	0.00396871
Zfp846	-4.33663	0.00397259
Gm23553	-4.33473	0.00399357
Rprd1a	1.97893	0.0040672
Ablim1	1.54827	0.0040672
Ldlrad4	1.55726	0.00406906
Slc39a9	1.54082	0.00407767
Kdm2a	1.5043	0.0040843
Mepe	-2.14495	0.00408583
Rps6kb1	-2.00627	0.00408583
Pskh1	-3.18448	0.00408942
Topbp1	-1.79381	0.00409718
Rad54l	-3.40665	0.00410211
Rab31	1.52275	0.00416038
Id4	-2.059	0.00419177
Il17ra	-1.80947	0.00419177
Lztfl1	1.77995	0.00420785
Scn1b	2.54985	0.0042181
Rnf8	-1.90448	0.00423648
Slc25a17	2.6083	0.00424127
Ddx39	-2.62092	0.00429274
Fam69a	-2.61654	0.00429274
Nt5dc3	-2.11064	0.00429904
Mustn1	3.16879	0.00431778
Prom1	-3.62062	0.0043481
Slc10a3	2.77739	0.0043481
Rbpj	1.50949	0.00439869
Klrc1	-4.27571	0.00441334
Lrrc73	-4.27045	0.00444568
Sgol2	-3.94337	0.00446003
Alyref	-2.06912	0.00447384
Slc3a2	1.85096	0.00447384
Krt222	-4.26539	0.00447567
Gm13461	-3.35093	0.00449829
Fam46a	1.70963	0.00449872
Atad1	1.6278	0.0045147
Plekha1	1.64863	0.00458491
Ada	-4.2469	0.0046195
Ssr3	1.64259	0.0046195
Folr2	3.67391	0.00461959
Tmem220	1.83269	0.00465018
Tatdn3	-3.87227	0.00471024
Trim12c	-2.87181	0.00471024
Zfp184	-4.23087	0.00477359
Pigp	-2.36859	0.00477359
Gm4631	-2.02561	0.00477359
Gm10051	-1.93279	0.00477359
Atp11a	1.79696	0.0047955
Galm	2.64381	0.00486677
Zfyve20	1.99826	0.00486677
Lonrf3	-4.21557	0.00487704
Xk	-3.57772	0.00487704
Clec3b	2.28902	0.00490825
Rltpr	-4.21477	0.00491375
Slc28a2	-3.70303	0.00491375
Bcar1	1.7959	0.00494127
Serpina3g	3.87112	0.00495034
Dek	-1.50442	0.00497482
Fyb	-2.48284	0.00499752
Sema4f	4.07061	0.00500949
Plcg2	-2.13525	0.00500949
Mageh1	1.86419	0.00503065
Slit3	-2.80662	0.00503759
Card9	-4.15683	0.00506851
Slc16a2	2.6896	0.00507006
Slc29a3	-1.84795	0.00509772
Adam32	-4.18555	0.00512053
Ubr2	1.6288	0.00516046
Klf4	1.6393	0.00516813
Hsd17b7	2.23657	0.00522233
Klhl18	2.18436	0.00525598
Ccnd3	-1.71188	0.00525598
N4bp2l1	-4.16654	0.0053168
Stbd1	-4.15902	0.0053424
Iqcg	-4.16064	0.00536471
Agtr1a	-4.15787	0.00536471
Gm6710	-3.2107	0.00536471
Tmf1	1.71852	0.00536471
Bag3	1.63349	0.00536471
Maml1	1.71911	0.00538501
Tbc1d8	-3.73846	0.00541652
Ikbkg	2.01567	0.00545073
Dmtn	-3.21823	0.00546465
Rcl1	-2.24682	0.00546465
Aldh1l1	-4.13817	0.00558733
Gm10076	-1.60808	0.00560788
Bcl2	1.61257	0.00562605
Pbxip1	1.54717	0.00562605
Hist1h3e	-4.13109	0.00564463
Pnpla7	-1.79365	0.00564463
Lmo7	1.51079	0.00565286
Ubc	1.68014	0.00566258
Sbsn	1.89478	0.00567579
Tjp1	1.66696	0.00567579
Stxbp3a	1.65837	0.00574279
Igkc	-2.39029	0.00574611
Bglap	-3.02025	0.00579365
Kcnj15	2.1777	0.00583583
4930594M22Rik	-4.10276	0.0059022
Ifitm1	-4.10012	0.0059022
Ncs1	3.38978	0.00595605
Cpq	1.77929	0.0059592
Emilin1	1.62256	0.0059592
Stk10	-2.21933	0.00596718
Bmpr1a	1.6027	0.00598509
Cbr1	-2.33774	0.00603711
Cpe	1.75452	0.00603711
Mfsd8	2.58672	0.00605182
Gm11847	-1.61965	0.00605182
Pag1	-2.8918	0.00610361
Fcgr3	-3.39972	0.00615934
Tsr2	2.48352	0.0061881
Cox6b1	-2.13113	0.00619719
R3hdm4	-1.85277	0.00623493
Abca13	-2.42886	0.00627993
Marcks	-2.47698	0.00639387
Six1	3.15378	0.00642934
Sptlc1	-2.91939	0.0065611
Fam107b	-1.86764	0.0065611
Kcnd1	-4.05342	0.00656805
Mbtps2	1.57273	0.00658878
Gm21988	2.30679	0.00676847
Mfn2	1.63193	0.00676847
Rab8b	-1.93653	0.0069268
Sdpr	-2.89855	0.00703718
Rfwd2	1.53561	0.00717368
Letm2	-2.55355	0.00718661
Frmd4b	-1.69417	0.00718661
Slc1a4	2.35784	0.00721906
Ttll4	-2.01341	0.00721906
Mmp13	-1.78054	0.00722775
A430035B10Rik	-3.99082	0.00732429
Carhsp1	1.7626	0.00737684
Slc16a10	-2.78866	0.00741235
Opn3	-3.98334	0.00747073
Rapgef5	-3.97364	0.00749719
B3galnt2	2.33906	0.0075264
Zfand2a	1.84345	0.00758239
Stub1	1.71662	0.0076025
Susd3	-3.96539	0.00769323
Rpl32	-1.50503	0.00770812
Pi16	-2.75961	0.00774779
Slc35f5	1.98154	0.00776853
Idh2	-2.13402	0.00784248
Akap17b	-3.94141	0.00787892
Izumo4	-3.93636	0.00801204
Pts	-2.10859	0.00801204
5430403G16Rik	-3.93695	0.00802816
Pofut1	1.70525	0.00802816
Apoe	-1.89644	0.0081252
Arhgef11	-1.53629	0.00820924
Cdc14a	1.90234	0.00821851
Nckap1	1.63852	0.00822404
Minos1	-1.95804	0.00827675
Ankrd33b	-3.91832	0.00837231
Polh	-2.86576	0.00837231
Stat1	-2.68497	0.00837231
Med12	-1.57687	0.00855108
Strip1	-2.21017	0.00856335
Aktip	2.21386	0.00862049
Gfi1	-3.90274	0.00867015
Wwc2	1.95455	0.00867015
Nebl	1.86426	0.00867015
Hcfc1	-1.62751	0.00869022
Kirrel	-1.99464	0.00869607
Abcc3	-3.89787	0.00871499
Dapk2	-3.87171	0.00880731
Gm7609	2.5459	0.00888436
Dpf1	-3.88422	0.00891818
Ube2g2	1.73476	0.0090658
Hist1h2ad	-3.87667	0.00908543
E2f5	-3.61497	0.00908543
Gtf3c4	-1.69174	0.00912405
Parp16	1.61741	0.00922228
Trpm2	-3.05948	0.00923563
Timm50	-3.86362	0.00934015
Tfdp1	-1.74538	0.0093503
AW112010	3.12363	0.00936157
Lrr1	-3.85623	0.00940796
Ptafr	-2.85202	0.00942531
Serpina1e	-3.76948	0.00947657
Tceb2	-2.21103	0.00951144
Rab27a	-1.88098	0.00951144
Zfp712	3.40839	0.00955245
Limk2	-2.50017	0.00955245
Ms4a3	-3.82508	0.0095541
Acap1	-2.98125	0.0095541
Dock10	-3.13434	0.00961076
Kifc3	1.93102	0.00963304
4921507P07Rik	-3.8345	0.00963392
Alas1	-2.22331	0.00964632
Plod2	1.54298	0.00999645
Hmox2	-2.26619	0.0100115
Intu	-2.29365	0.0100948
Gm9013	-3.15052	0.0101145
Cfl2	1.67198	0.0101568
Kcna6	1.62493	0.0101756
Serbp1	-1.57434	0.0101756
St3gal3	2.40503	0.010218
Itga5	1.8111	0.0103357
Arhgap19	-3.08502	0.0105902
Zfp94	-3.79835	0.0106179
Jtb	2.24366	0.0107025
Timd4	-3.79306	0.0108904
Cenpa	-3.74942	0.0110848
Ranbp3l	2.38534	0.0110848
Slc39a1	1.66451	0.0110909
Hfe	-3.77976	0.0111236
Gm10327	-1.64765	0.0111236
mt-Co2	-1.55429	0.0111391
Cmpk1	-1.90641	0.0111717
Sytl2	2.69158	0.0112076
Usp50	-3.77535	0.0112367
Atp6ap2	1.89609	0.0112367
Alms1	-2.84203	0.0112939
Arhgap42	2.12249	0.0115263
Bod1	2.33895	0.0115491
Tdrp	-3.74932	0.0115576
Pcdh18	-2.12299	0.0115593
Tspan14	-2.59207	0.0115611
Slpi	-2.98	0.0115664
Rnf144a	-2.35043	0.0115664
Pou2af1	-2.07854	0.0115712
Usp25	-1.84672	0.0115712
Pml	-2.77398	0.0115962
Cyp51	1.95991	0.0116118
Cant1	2.07547	0.0116596
Gatm	-3.74469	0.0117186
Steap2	1.65476	0.0117604
Tkt	-1.74054	0.0118032
Nek6	2.61662	0.0119111
Crlf3	-1.78512	0.0119523
Tmem123	-1.69097	0.0119694
Star	-3.72048	0.0120146
Gm10029	-2.11807	0.0120146
Lztr1	1.60094	0.0120498
Tusc3	2.17681	0.0120917
Kcnn4	-2.52448	0.0121828
Krt80	-3.71068	0.0122081
Mxd1	-1.96716	0.0122084
Klhdc4	-2.94879	0.0122325
Procr	2.68313	0.0122325
Nol9	-2.67536	0.012243
Esco2	-3.46332	0.0122534
Arhgap18	-2.78991	0.0122534
Fli1	-1.66356	0.0122534
Prrg4	3.52491	0.0122779
Nkd2	-3.70272	0.0123571
Mcpt8	-3.69157	0.0123571
Cyyr1	-3.604	0.0123571
Zfp809	-2.7938	0.0123571
Bicd2	1.52125	0.0123571
Ccdc90b	2.5677	0.0125153
Hmgn2-ps1	-3.21278	0.0125354
Ndn	2.42435	0.0125363
Rps16	-2.6652	0.0125506
Gcm1	3.50964	0.0127679
Fndc3b	1.53992	0.0127679
Cd48	-3.67857	0.0127822
Wisp1	-1.98233	0.012797
Slfn9	-3.68634	0.0129682
Gata1	-2.89669	0.0130217
Reep1	-3.69131	0.013054
Gm13650	2.86467	0.0131718
Mapk8	-1.70306	0.0132802
Clptm1	1.99591	0.0133334
Map7d1	1.66321	0.0133415
Dennd4c	-1.71847	0.0134139
Dhx32	2.00646	0.013533
Spata5l1	2.04046	0.0135886
Lrmp	-2.91238	0.013634
Setbp1	1.68047	0.013634
Stradb	-2.60486	0.0136367
Serpina9	2.11927	0.0136514
Rab3c	1.98717	0.0136725
Tcn2	-2.33802	0.0137074
Cfl1	-1.54203	0.0137194
Agfg2	-3.28939	0.0137599
Synm	2.00275	0.0138377
Ctdnep1	1.91459	0.0139092
Dvl2	-1.98723	0.0139172
Glipr1	-2.18593	0.0139361
Sirpb1c	-3.62958	0.0140029
Ncbp2	1.60649	0.0140736
Fpr2	-3.61948	0.0141307
Tspan31	1.81833	0.0141493
Iffo2	-1.79449	0.0142486
Pcsk5	3.04484	0.0143601
Gli2	-2.11173	0.0143601
Git2	-1.7313	0.0143601
Gng2	-3.41426	0.0144137
Xkr8	-3.22748	0.0144137
Spata1	2.84007	0.0144137
Ebf1	-1.96897	0.0144213
Tax1bp3	2.3204	0.0144559
Ccdc88b	-2.29529	0.0144598
Heatr5b	1.59824	0.0146324
Cpne2	-2.7582	0.0146897
Rpl36a	-1.51937	0.0147017
Dna2	-3.61401	0.014796
Nr4a2	2.55033	0.0147992
Fstl3	2.06297	0.0148746
Cd101	-3.61394	0.0148968
Hsbp1	2.24097	0.0148968
Inpp4a	-2.02538	0.0148968
Arhgef18	-2.01369	0.0149786
Ap5z1	-3.50203	0.0150948
Gbp3	-3.59002	0.0152867
Ddx56	-3.59489	0.0153604
Rbm12	-1.96887	0.0155182
Arrb2	-1.94347	0.0155182
Hdac1	-1.79325	0.0155182
Gm12663	-3.5753	0.0156077
Tnn	2.79876	0.0156428
Als2	-2.21706	0.0156959
Clspn	-2.27681	0.015734
Ube2m	1.59659	0.015734
Rad54b	-3.56494	0.0158048
Sp110	-1.85545	0.0158758
Ushbp1	-3.55382	0.0159936
Gpalpp1	-1.72347	0.0160067
Rps11	-1.67104	0.0160377
Thbs1	-2.00179	0.0160392
Gm11737	-3.55684	0.0161966
Ephx1	1.5304	0.0161987
Junb	2.02099	0.0162237
Asns	-2.64	0.0163006
Ttc18	-3.54959	0.0163086
Tceal5	-3.56959	0.0164098
Scml2	-3.55795	0.016503
Polq	-3.04954	0.0165821
Plec	1.54676	0.0165822
Vrk2	-2.5236	0.0166038
Ftx	-2.33028	0.0166436
Ccng1	1.55193	0.0167907
Flt3l	-3.55371	0.0168007
Retnlg	-2.9338	0.0168007
Sfxn1	-2.13574	0.0168007
Gid8	-2.03689	0.0168216
Zswim3	-3.52341	0.0168624
Fut8	1.87457	0.016921
Gas2	-3.54791	0.017062
Clca5	3.54118	0.0171723
Pcbp2	1.64821	0.0171801
Tmem109	1.96004	0.0174314
Ilkap	-1.85277	0.0174314
Adamts1	2.69962	0.0174356
Ddhd2	-2.03693	0.0174867
Irx3os	-3.51146	0.0175227
Anxa11	1.77615	0.0175227
Rnh1	1.52274	0.0175427
Nhp2	-2.06707	0.017552
Arpp21	-3.49449	0.0177115
Tbc1d31	-2.50385	0.0177115
Gm10335	-1.98296	0.0177115
Esd	-2.91305	0.0177365
Egfr	1.60572	0.0177365
Lrfn4	-3.50313	0.0177451
Tgfb2	-2.21859	0.0177533
Slc6a20b	-3.50186	0.0177615
Ano6	1.78968	0.0178244
Plp2	1.71076	0.0178244
Ywhag	1.93398	0.0178501
Gm16070	-1.66402	0.0178913
Paqr9	-3.49982	0.0179711
Phlda1	1.53076	0.0180454
Rfc2	-3.49441	0.0182512
Napsa	-3.47995	0.0184679
Riok3	-1.76165	0.0184761
Wdhd1	-3.25468	0.018487
Pcgf3	1.65231	0.0185311
Gpr132	-3.47252	0.0185378
Psmb3	-2.77438	0.0185543
Ctsg	-3.28148	0.0185613
Dck	-2.85249	0.0185961
Zfp703	2.09747	0.0186026
G6pc3	1.67884	0.0186274
Slc50a1	-3.4735	0.0187859
Sh3d21	-3.47673	0.018833
2310039H08Rik	-3.45928	0.0188845
Fam110a	-3.4531	0.0189688
Mlx	2.39159	0.0189688
Tm2d2	1.78419	0.0191107
Setd6	-3.47648	0.0191154
Rpn1	1.6077	0.0192443
Grb14	2.31197	0.0193157
Exoc7	2.05436	0.0193842
Trp53inp1	-2.03979	0.0193867
Uxt	2.08729	0.0193876
Chrdl2	-2.13021	0.0194242
Ccdc34	-2.16845	0.0194438
Ehd4	1.85399	0.0196072
Pknox1	1.89305	0.0196587
Arl15	2.55753	0.0196788
Kif4	-3.14482	0.0197107
Rarb	3.21475	0.0197828
Stx1a	-3.43173	0.0201129
Serinc1	1.56782	0.0201677
Riiad1	-3.42823	0.0202409
Kifc1	-2.85156	0.0202409
Cbx7	1.87819	0.0203363
Lrrfip1	1.50901	0.0205548
C330011M18Rik	-3.41704	0.0207764
Rpl3-ps1	-2.15602	0.0209441
Pik3ap1	-1.95238	0.0209565
Ripk2	3.13127	0.0209781
Taf1d	-1.68025	0.0209781
Adamtsl2	-3.0431	0.0209925
Rnf213	-2.0237	0.021026
Lpcat4	-3.39998	0.0210495
Sord	-3.0812	0.0211702
Smo	-1.5285	0.0213482
Arap2	-2.434	0.0213608
Rarres2	-3.15751	0.0213706
Vav1	-2.68972	0.0213706
Ifih1	-2.48199	0.0213706
Plin4	-3.39419	0.0213831
Tg	-2.43622	0.0215677
Tspan5	1.9885	0.0215946
Pilra	-3.18327	0.0217074
Mia3	1.61567	0.0217134
Zfp128	3.07573	0.0217338
B3gnt3	-3.41017	0.0217485
Fam65b	-2.77231	0.0218632
Gm8113	-2.81348	0.02191
Rpsa-ps9	-2.03301	0.0220457
F11r	1.54358	0.0221198
St6gal1	1.99019	0.0221695
Slbp	-1.73589	0.0223174
Tbk1	-1.50758	0.0223174
Man2a1	1.7364	0.0223498
Fam118b	2.64158	0.0224223
Enpp4	2.10616	0.0224223
Eif3h	-1.73695	0.0224583
Exoc5	-1.8382	0.0224738
Blzf1	1.75373	0.0225082
Itpkc	2.16878	0.0227197
Rpap2	-2.74018	0.0227712
H2afj	-2.0152	0.022798
Tmem135	-1.73339	0.0229671
Ncoa4	-1.91082	0.0229799
Ecm2	-1.74764	0.0230463
Stk4	-1.70016	0.0230588
Stk39	1.66999	0.0230868
Pcna	-1.72796	0.023137
Lhx9	2.32899	0.0231383
Elane	-3.03042	0.0231736
Dnase1l1	-3.3712	0.0231774
Il1b	-3.22364	0.0233154
Mzt1	1.72899	0.0233154
Fbln2	2.25307	0.0233729
Abcd2	-3.36012	0.0235084
Mtus2	2.85331	0.0235197
Rnf19a	1.64927	0.023537
Arhgef4	-3.35983	0.023632
Cgref1	1.69208	0.023632
Itpripl1	-3.28456	0.0238463
Fbxw8	2.03461	0.0238604
Fndc1	1.57869	0.0238688
Gpr114	-3.33465	0.023874
March2	-2.74679	0.023874
Hivep2	1.53706	0.023874
Wdr62	-3.32786	0.0240144
Adrbk1	-1.61762	0.0240144
Hmgb3	-2.59471	0.0240885
Galnt16	3.34348	0.0241398
Slc7a5	-2.22553	0.0241594
Slc12a4	1.6904	0.0243458
Wdr74	2.07918	0.0244286
G530011O06Rik	-3.32938	0.0244587
Zranb3	-3.09045	0.0245091
Hn1	-2.5835	0.0245091
Cct7	-1.60074	0.0245333
Dlx6	2.21278	0.0245877
6530402F18Rik	-3.34136	0.0246228
Cx3cr1	-3.09736	0.0246228
Gm2000	-2.28864	0.0246591
Eno1	1.56907	0.024667
Col22a1	-2.16339	0.0246964
Zfpm1	-3.33641	0.0250912
S100b	1.52441	0.0251865
Ldha	1.62606	0.025191
Tbck	-2.19535	0.0254119
Ckap5	-1.54163	0.0255801
Eif4a3	-2.03782	0.0257135
Hoxd9	-1.82162	0.0257346
Htra4	-2.39719	0.0258834
Ptplb	1.63587	0.0258834
Gm867	-3.28028	0.0258966
Zfp623	-2.62021	0.0259124
Ccr5	-3.27596	0.0260481
Mkl1	1.93561	0.0260481
Pla2g2d	-3.3075	0.026121
Ccdc88c	-2.16771	0.0261774
Tfpi	-3.07553	0.0261882
Dennd3	1.75082	0.0261882
Rrm1	-1.98926	0.0262539
Osbpl6	-3.27682	0.0262895
Rnase6	-3.26672	0.0263471
S1pr3	-3.02121	0.026366
Rps8-ps1	-1.51176	0.0263679
Nol7	-2.0048	0.0264263
Ifitm3	-1.79398	0.0265217
Zfp386	-2.2263	0.0265282
Baz1a	-1.92703	0.0265282
Smek1	-1.50429	0.0265282
Hist2h2ac	-3.01194	0.0265314
4931428F04Rik	1.94746	0.0265675
Mlst8	-2.45053	0.0266646
Gm7536	-1.56467	0.0266646
BC017158	-2.25278	0.0267197
Zrsr1	-1.99111	0.0267247
Heatr5a	1.62375	0.0267711
Ammecr1l	-1.6167	0.0268513
Flot1	-2.04394	0.0268741
Nhsl2	-2.2182	0.0269638
Tmem70	-2.5251	0.0270177
Rai14	-1.58211	0.0272931
Cd97	-1.8466	0.0272942
Fgf2	2.72564	0.0273246
Gin1	-2.51066	0.0274647
Rab24	-1.99463	0.0274707
Col4a1	1.95761	0.0274707
Efna5	-3.25126	0.0275305
Rnf170	-1.85678	0.0275305
Abcc5	-1.60341	0.0275305
Tnfsf10	2.88138	0.0275357
Naa10	-2.64302	0.027628
Ccdc137	1.72097	0.027628
A430078G23Rik	-2.66908	0.0276355
Cep128	-1.79719	0.0276492
Akap8l	-1.73437	0.0278162
Epor	-3.23781	0.0278691
Prkd1	1.60762	0.0278691
2610507I01Rik	3.17589	0.0280656
Mcm2	-2.16373	0.028143
Hist1h2br	-2.79309	0.0281864
Cers6	-2.83376	0.0282932
Stard13	1.63158	0.0283633
Plekha5	-1.79507	0.0284823
Adpgk	-1.99198	0.0284856
Irf3	-1.86717	0.0285807
Pkd2l2	-3.21625	0.0285947
Ttc17	1.54139	0.028608
Abcb7	-1.68081	0.0286151
Fbxo48	-3.23525	0.0286594
Tspyl1	1.6263	0.0286594
Glod4	-2.43935	0.0286937
Ints7	-2.0983	0.0287712
Rpl23a	-1.50589	0.0289157
Pan3	-1.5169	0.0290738
Gm10184	-3.20773	0.0291278
Syk	-2.77502	0.0291278
Palmd	2.13508	0.0291278
Xab2	-2.06171	0.0291278
Col5a2	1.64714	0.0291278
Apoa1bp	-3.23963	0.0291448
Mxra8	1.54306	0.0291448
Xylt1	1.51243	0.0296046
Gcnt1	-2.10996	0.029699
Cdk5rap1	2.85535	0.029813
Ccna2	-2.37337	0.0298393
Pck2	-2.96866	0.0298818
Rwdd1	-1.72817	0.0298818
Pkhd1l1	-2.92342	0.0299075
Idh1	-2.47199	0.0300781
Idh3b	-1.84686	0.0300854
Eif1a	1.7748	0.0300854
Trim11	-2.147	0.0301832
Ubac1	-2.11973	0.0303084
Cog3	1.69894	0.0305968
Mmgt1	1.73345	0.0307077
Pira2	-3.16397	0.0308131
C1qtnf1	2.91577	0.0308131
Ogn	-2.4593	0.0309792
Trim34b	-3.16652	0.031176
Arhgef26	-3.13597	0.0312258
5430416O09Rik	-3.00174	0.0312336
Rbm43	-2.23593	0.0312336
Vprbp	1.53128	0.0313575
Arih2	1.66476	0.0313641
Zmym4	-1.54214	0.0313641
Prdm1	-3.21121	0.0314874
Zfp937	1.97223	0.03173
Hectd2	-2.1228	0.0318065
Ncor2	1.55721	0.0322327
Galns	2.24626	0.0327138
Mpp7	2.12127	0.0328343
Caprin2	-2.88742	0.0328546
Gbp9	-3.02279	0.0329381
Rac3	-3.17455	0.0329515
H2afx	-2.28618	0.0329515
Ovgp1	-3.18595	0.0329726
Gm6153	-3.0139	0.0329918
Fam98a	1.65319	0.0332535
Tpm3-rs7	-2.98263	0.0333781
Heg1	1.71847	0.0333781
Ralgapa2	1.54021	0.0333781
Fam184a	-3.14551	0.0336212
Ppip5k2	-1.5554	0.0336212
Parp10	-3.02654	0.0337382
Ces2g	-2.86786	0.0337898
Zfp322a	-1.82903	0.0338388
Col4a2	1.64409	0.0338388
Noc3l	-2.22937	0.0340136
Twf2	-2.65334	0.0342206
Rpl26	-1.60034	0.0342206
Dbf4	-2.35342	0.0342473
C230037L18Rik	3.11375	0.0346817
Rbm7	1.62031	0.03476
Orc2	-2.02357	0.0347665
Csk	-2.07482	0.0348748
A530064D06Rik	-3.11374	0.0348801
Cmtm3	-3.07629	0.0349349
Cep192	-1.89074	0.0349754
Chpf2	1.53523	0.0350648
Sp100	-1.97738	0.0351164
Zfp954	-3.12298	0.0351774
Phb2	-1.76737	0.0352299
Npepps	1.52007	0.0352494
1810026J23Rik	1.57402	0.0352537
Mpi	2.92578	0.0352894
Pcgf1	-3.12668	0.0354281
Coq9	-2.16415	0.0354281
Suclg2	-1.99046	0.0354281
Tceal6	-3.12071	0.035431
Ak2	-2.11386	0.0356804
Pla2g15	1.97836	0.0357157
Myl6	-1.54363	0.0357717
Rbm22	2.09665	0.0359655
Cltb	1.74072	0.036057
Hspa2	1.78655	0.0363546
Tenm4	-2.99963	0.036508
Clvs1	3.09601	0.0365186
Dvl3	-1.72941	0.0365957
B230307C23Rik	2.92904	0.0366153
Btbd1	1.77833	0.0366676
Gm4841	1.79927	0.0368015
Tbx2	-2.92101	0.0370409
Mgam	-2.57382	0.0370794
March7	1.71896	0.0370794
Padi3	2.73164	0.0370824
Sec13	1.71063	0.0373193
Pnrc2	-1.77349	0.0374137
Gm10340	-3.06914	0.0376445
Aldh1a3	2.30775	0.0376445
Zfp503	-1.77121	0.0376712
Dnajc6	-3.06097	0.0381843
Kti12	-3.05115	0.0382471
Ptp4a3	-2.74888	0.0384479
Yeats4	-2.52339	0.0384601
Trmt1l	1.84389	0.0384997
Olfm1	1.78215	0.038573
C1galt1c1	1.89573	0.0388167
Nfam1	-2.31305	0.0388398
B2m	-1.52578	0.0388639
Mtm1	1.56287	0.0389784
Mpp1	-2.27005	0.0390444
Skint3	-3.04638	0.0390684
Supt16	-1.5377	0.0391043
Adamts9	-3.03951	0.039302
Ccnb1	-3.08865	0.0393374
Sft2d1	-2.62816	0.0395185
5031425E22Rik	1.65038	0.0395218
Zfp369	-1.73518	0.0397404
Tbc1d10a	2.27802	0.0397808
Myom1	-3.07765	0.0400794
Pttg1	2.25987	0.0400794
Gpr108	1.69143	0.0400889
Gm2810	-3.08392	0.040129
Smg9	-2.80981	0.0401992
Add3	-1.5945	0.0403403
Prpf40b	2.30234	0.0403592
1700001L05Rik	-3.03241	0.0404098
Myadm	1.57437	0.0404527
Stk38l	1.64787	0.040492
Hus1	-2.25718	0.0404993
Runx2	-1.66599	0.0409565
Gm14393	-3.05561	0.0411793
Mcm7	-2.56272	0.0411793
Dag1	1.69207	0.0416462
Egfl6	-3.03656	0.0416834
Clec5a	-2.26676	0.0416834
Irf8	-1.87486	0.0418309
Sec14l1	1.67356	0.0420374
Gm10356	-3.04113	0.0421338
Tshr	-2.99876	0.0429237
Nkx2-1	2.10234	0.042967
Gm12577	-1.87147	0.0431236
Tpgs2	2.56937	0.0432462
Efcab4a	-2.34301	0.0433479
Adcy3	-2.24169	0.0434615
Slc39a8	1.59779	0.0434615
Rb1	-1.85663	0.0434999
Dab2ip	1.91999	0.0436949
Pabpn1	-1.653	0.0437925
Gabarapl2	1.52628	0.0437956
Rmi1	-2.05571	0.0438586
Mras	1.74943	0.0441172
Bach1	-1.68216	0.0441646
Gm10110	-2.75072	0.0442784
Klhl6	-2.03412	0.0442784
Phf20l1	-1.65422	0.0442784
Rnasel	-2.30348	0.0443355
Ly6g6f	-2.98133	0.0445007
Cntln	-1.65846	0.0446238
Gli3	1.7268	0.0446954
Lrp4	-1.88599	0.0447455
Mblac1	-2.97154	0.0449485
Xkr6	-2.96851	0.0450541
Pygo1	-2.40663	0.045187
Lzts3	2.13111	0.045187
Rps19-ps3	-2.99143	0.0452182
Rpl36a-ps3	-2.90213	0.0452497
Siglec5	-2.97699	0.0452621
Lamb1	2.29998	0.0452986
Zcchc17	-1.87852	0.0454885
Gm13394	1.76285	0.0454885
Rab11fip3	1.89234	0.0455388
Rps14	-1.50348	0.0457379
Gm10259	-2.96644	0.0457548
D17Wsu92e	1.56802	0.0458516
Trpc6	-2.95436	0.0459139
Ctps	-2.81266	0.046093
Thg1l	-2.77887	0.0462683
Btg3	2.05882	0.0462683
Cerk	1.60235	0.0463128
Gm13597	3.00412	0.0464024
Snx30	-1.61407	0.0464656
Gm6311	-1.57759	0.046497
Gm13167	-2.88331	0.0466079
E2f4	-2.86628	0.0466079
Pard6g	-2.82553	0.0466079
Nck2	1.93965	0.0466079
Prr16	-2.94711	0.0466285
Tmem263	1.65109	0.0466515
Entpd7	1.88581	0.046718
Cnppd1	-1.87044	0.046718
Rabl6	1.68477	0.046718
Zfp341	-2.94276	0.0469034
Hspb8	2.06198	0.0469241
Prrc2a	1.62818	0.0469851
Kif1c	1.675	0.0471152
Gm14440	-2.40267	0.0471153
Lysmd1	2.28062	0.0475471
Srpr	1.51544	0.0475541
Arap3	-2.86747	0.0476754
Rpl17	-1.61037	0.0476754
Hilpda	2.71753	0.0476768
Ell	2.38851	0.0476768
Bzrap1	-2.9892	0.0477114
Cd14	2.81888	0.0477114
Fam175a	-2.73101	0.0478133
Sub1	-1.96303	0.0478809
Crls1	2.32649	0.0480288
Ifrd1	1.76828	0.0484242
Snrpd3	-1.84036	0.0485208
C130021I20Rik	-2.91977	0.0485749
Cdh7	1.63187	0.0485749
Mrgpre	1.60669	0.0485749
Gm14149	-2.80501	0.0488648
Slc44a2	-1.50877	0.0488952
Erlin2	1.66411	0.0490039
Cnp	-1.58078	0.0490439
Blvra	-1.60935	0.0490859
Selp	-2.92409	0.0491607
Gm15739	-2.91541	0.0493923
Gpn3	2.19185	0.0494746
Specc1	-1.67054	0.049489
1700020L24Rik	-2.93621	0.0495678
Dnajc25	1.70754	0.049631
Tank	-1.90222	0.0496411
1700037H04Rik	-2.96845	0.0497471
Immp1l	2.1529	0.0498258
Tnnt1	-2.96314	0.0498384
Ifnar2	-2.5209	0.0498869
Tmed8	-2.01256	0.0499492
Dhrs7	-1.62108	0.0500915
Ccndbp1	-2.14174	0.0500948
Mical3	1.64839	0.0502165
Rbm12b1	1.62058	0.0502675
Mterf1b	-2.87698	0.0504183
Slc52a2	2.56915	0.0505607
Cep170b	1.52094	0.0507152
Pex7	-2.14561	0.0508432
Dcaf6	-1.52331	0.0508432
Asap1	-1.86959	0.0509487
Slc38a2	1.50247	0.0510998
Dmp1	-2.53349	0.0515965
Plcl2	-2.14039	0.0515996
Rfc1	-1.92874	0.0516227
Cxcl16	-2.91625	0.0516429
Ddit3	-2.59863	0.0521084
Bnip3	1.60825	0.0522924
Zdhhc5	1.70414	0.0524055
Opa1	-1.50818	0.0525522
Gemin7	2.85278	0.0525577
Cyp1b1	-2.1872	0.0529752
Orc1	-2.9275	0.053085
Kif18a	-2.90481	0.0531306
Col12a1	-1.50534	0.0531348
Ccdc59	-1.85938	0.0532504
Psd4	-2.13069	0.0532809
Dnajb5	2.47805	0.053293
Phykpl	-2.36159	0.0533147
Tmem160	2.24219	0.0534544
Pnp	-2.09019	0.0543814
Pgm5	2.87113	0.0543871
Sipa1l1	2.03415	0.0543871
Irgm2	-2.4439	0.0545542
Ppp2r5b	2.03341	0.0547982
Chkb	1.87058	0.0548648
Phb	1.69194	0.0548648
Mau2	-1.68543	0.0548963
Tbcb	2.06068	0.0549712
Stim1	-2.16397	0.0550121
Slc37a3	1.87514	0.055319
Ddx52	-2.09001	0.0553845
Gm12737	-2.85312	0.0554342
Akap1	1.99388	0.0554836
Slc22a4	1.63161	0.0556649
Poln	-2.84913	0.0559507
Ap2b1	1.57118	0.0561115
Col8a1	2.16931	0.0561302
Pcdhb18	2.41631	0.0564012
Ism1	-2.89958	0.0569593
Chchd4	-2.35658	0.0569817
Kif23	-2.13241	0.0569817
Ndnl2	1.87759	0.0572579
Btbd8	-2.83382	0.0573009
Atp6v1b2	-1.91778	0.0574302
Nusap1	-2.83927	0.0576266
Siah1b	-2.89089	0.0576775
Cuedc1	1.65455	0.0578589
Adcy2	1.7558	0.0584065
Plgrkt	-2.88434	0.0585359
1300017J02Rik	-2.08481	0.0585359
Kpna2	-2.62769	0.0587694
Fzd1	2.08452	0.0588812
Fmnl3	1.55725	0.0589152
Tubb6	1.99044	0.0589643
Fgd4	-1.63157	0.0589939
Myh14	-2.68292	0.0589939
Mlf2	1.81329	0.0589939
Cd84	-1.93431	0.059347
Ankrd39	-2.81673	0.0594422
Zbtb7c	-2.34923	0.059721
Gm12816	-1.79056	0.0600235
Hsd17b11	-1.50803	0.0600235
Tcf19	-2.8676	0.0601376
Zfyve16	1.757	0.0602441
Arhgap22	-2.82967	0.0604495
Aoc2	-2.80553	0.0605074
Tmem237	2.04599	0.0606521
Vrk1	-1.79921	0.0606985
Exosc4	-2.59385	0.0610311
Mlph	2.00328	0.0611373
Lgmn	1.60517	0.0615246
Acad8	-1.88303	0.0615646
Sept6	-1.53269	0.0616824
Tbc1d9b	-1.64735	0.0617001
Erap1	-2.17194	0.0617958
Rabggtb	1.62149	0.0618819
Fhod1	2.14269	0.0619872
Tpst1	2.1897	0.062024
Map4k2	-2.09773	0.0623331
Herc4	-1.62925	0.0623331
Gfm2	-2.19139	0.0623742
Cmtm6	-1.94382	0.0624412
Dntt	-2.85133	0.0625137
Bin3	-2.41853	0.0625137
Dbp	-2.00374	0.0625137
Gtf2h4	-2.44315	0.0627563
Rasgrp2	-2.23129	0.0627563
Atg3	1.54118	0.0629051
Fam60a	-2.8458	0.0631045
Znrf3	-1.96794	0.0631345
Mien1	1.97246	0.0632155
Map3k8	-1.71875	0.0632438
Svopl	-2.78227	0.0637004
Fam101a	1.94873	0.0637721
Prcp	-2.08665	0.0640938
Ppp4r1	-1.71069	0.0643999
Gmppb	1.7345	0.0644648
Bmp3	-2.77982	0.0645702
Cav1	1.50956	0.0645702
S100a13	1.53116	0.0647942
Ifi203	-1.96131	0.0647951
Satb1	-2.83199	0.0648037
Dsp	2.16042	0.0649797
Snx7	1.93888	0.0649797
Mfn1	-1.58977	0.0650662
Sh3bgr	2.45568	0.0651157
Psme2	-1.9437	0.0651157
Hoxa3	2.20168	0.0651577
Coro1a	-1.842	0.0651577
Cyth4	-2.82604	0.0652326
Tspo	-1.84806	0.0652326
Omd	-2.46505	0.0655615
Hectd3	-2.18191	0.0657289
Taf12	1.58597	0.0657307
Blm	2.25021	0.0657894
AA474408	-2.75852	0.0664124
Slc16a1	-1.88077	0.0667169
Fam212b	2.18431	0.0668276
Ift52	1.87357	0.0668276
Nsmce4a	-1.67798	0.0668514
Tctn1	-2.81414	0.0668815
Mex3b	2.38787	0.0672562
Smap1	-2.07644	0.0673011
Slc13a5	-2.77542	0.0673248
Zscan18	2.51075	0.0673253
Grpel1	2.04895	0.0674937
Mrpl3	-1.9043	0.0677942
Inpp5f	-1.84682	0.0677942
Pddc1	-2.72596	0.0678307
Serpini1	2.17608	0.0678969
Pde1a	2.14007	0.0678969
Gramd1a	2.07325	0.0678969
Uck1	-2.72549	0.0680117
Fcnb	-1.89196	0.0680692
Fos	2.79513	0.0681171
Nfatc2	1.89392	0.0685158
Gtf3c1	1.50682	0.0685338
Wdfy4	-1.97396	0.0686394
Wdr70	2.163	0.0687379
Ndrg4	2.0617	0.0687379
Atf6b	1.84301	0.0687379
Sh3pxd2b	-1.63604	0.0687379
Fnbp1	-1.51762	0.0687379
F10	-2.76646	0.0689683
Sh3bp1	-2.45294	0.0689816
Il13ra1	2.31727	0.0689816
Neu1	-1.96865	0.0689816
Gpnmb	1.96408	0.0689816
Limd2	-1.87543	0.0689816
Fam76b	-1.53692	0.0689816
Cdk6	-2.19263	0.069164
Gmfb	-1.57436	0.0692403
Psmd4	-1.82634	0.0693528
Trim32	1.781	0.0694779
Synpo	1.63567	0.0695352
Gm13786	-2.7148	0.0695777
Eid2b	2.19593	0.0697727
Fgd5	-2.76388	0.070081
Cetn3	-1.7287	0.0702471
Frrs1	-2.50214	0.0703113
Cxcr2	-1.91338	0.0705079
Eif3e	-1.60946	0.0706377
Nop16	-2.18812	0.0706914
Plk4	-2.32515	0.0709395
4930515G01Rik	-2.71149	0.0710024
Naip5	-2.77895	0.0710385
Vps8	-1.85112	0.0714377
Nfil3	2.59774	0.0715582
Uchl1	-2.76544	0.0717286
Unc13d	-2.40012	0.0717286
Zfp281	1.55669	0.0719901
Ubald1	-2.26435	0.0719917
Syne3	-2.30316	0.0723577
Hmgb1-ps6	-2.70323	0.0723896
Plod1	1.66495	0.0723896
Rpl37rt	-2.69446	0.0725214
Zkscan8	-1.59425	0.0726029
Cdc25b	-2.05108	0.0726339
Ctss	-2.17465	0.0727047
Fbln7	1.60892	0.0727047
Lsm7	-2.76639	0.0727303
Gpr126	-2.24855	0.0731627
Cntnap5a	1.50758	0.0731627
Sh3rf2	-2.68084	0.0731726
Kremen1	-2.2607	0.0731726
Hopx	-2.75208	0.0733472
Farsb	-2.32916	0.0735207
Btbd19	-2.655	0.0735817
Zc3h8	2.75786	0.0737571
Mrps27	-2.52036	0.0737571
Oxtr	2.20988	0.0737571
Abcc9	-2.29785	0.0738378
Mdfi	1.93977	0.0738378
Baiap2l1	1.56288	0.0738378
Cep89	-1.81285	0.0742664
E430025E21Rik	-1.97297	0.074365
Chrd	-2.18605	0.0744018
Gm16332	-2.75407	0.0744594
Zfp867	-2.45006	0.0744594
Sp3	-1.70087	0.0745497
Slc15a2	-2.75171	0.074752
Invs	1.5354	0.074752
Faim2	2.70922	0.0747534
Wnt9a	2.15791	0.0747534
Gfod1	-2.00557	0.0748111
Ankzf1	-1.85899	0.0748111
Six4	2.57184	0.074912
Ninl	-2.58855	0.0750163
Lgals1	-2.19323	0.0751276
Ehd1	1.51944	0.0751774
Crtap	-1.55055	0.0752338
Pank4	2.03241	0.0753376
Il2ra	-2.66684	0.0754609
Arhgap24	2.23188	0.0754609
Stxbp6	1.67132	0.0754609
Fam161b	2.73945	0.0754856
Clcf1	2.59377	0.0754923
Map1lc3a	2.49618	0.0757482
2010001A14Rik	2.6891	0.0760006
Zfp654	2.00768	0.0762033
Gatsl2	1.9759	0.0762508
Etos1	-2.73797	0.076476
Xkrx	1.9069	0.076476
Lrig3	1.70235	0.076476
Mynn	-2.03349	0.0767202
Gpld1	-2.57797	0.0767242
Necap1	1.77483	0.0767284
Sipa1l2	1.56759	0.0769273
Trim13	-2.73209	0.0773584
Lair1	-2.38679	0.0773584
Pigv	-2.3482	0.0774122
Yap1	1.74704	0.0779077
A330021E22Rik	2.45172	0.0782273
Gm6984	-1.66113	0.0784072
Ltb4r1	-2.72121	0.0784733
Rcsd1	-1.83691	0.078697
Slc2a3	-1.99377	0.07897
Adamts13	-2.54959	0.079134
Pdgfrl	1.66744	0.0793289
Hist1h2ab	-2.64528	0.0797107
Gpr116	-1.86387	0.0797107
Txndc15	2.10481	0.0799985
Trappc11	-1.51972	0.0800161
Adap2	-2.71412	0.0800446
Gpr153	-2.71073	0.0800627
Gm5805	-2.6982	0.080099
Osbp2	1.51497	0.0801377
Btbd11	2.08196	0.080851
Tsc22d3	-2.06985	0.0809204
Hgsnat	1.81817	0.0810877
Stx12	1.5527	0.0811142
Arhgap6	-1.91921	0.0814342
Gm8181	-2.70267	0.0815612
Mknk2	-2.58811	0.0815612
Tm2d1	2.27655	0.0815612
Celsr2	1.9296	0.0820762
Tmx2	1.6186	0.0820762
Mpnd	-2.17667	0.0821195
Tbrg1	1.51846	0.0828334
Fcgr2b	-2.69573	0.0831275
Mterfd1	-1.59609	0.0833781
Usp13	2.06682	0.0834032
Creg2	1.91866	0.0834032
Ap3s2	-1.66941	0.0834288
Rpa2	-2.10202	0.0835763
Smtn	1.59617	0.0835763
Gm15387	-1.74359	0.0836078
Zfand3	1.70038	0.0838521
Plac8	-2.27423	0.0839382
Blcap	2.24262	0.0840798
Sgce	1.75409	0.0842087
Cntnap1	2.34504	0.0844523
Cd300a	-2.66241	0.0847009
Qsox1	1.56372	0.0848246
Paip2b	1.82824	0.0852024
Arhgef40	1.64536	0.0852073
Spag5	-2.61417	0.0854298
[truncated: 92 more rows]

## Sheet: Supp. Table 4
Supp. Table 4 Differentially regulated genes in +/+ DMM vs c/c DMM
GeneName	FoldChange	padj
Ighg2b	-13.5472	4.23972e-13
Aph1b	-9.03475	8.85054e-10
Alox5	-9.00209	6.82148e-09
Itga2b	-7.20202	1.07996e-11
Rps2-ps13	-6.64858	1.82215e-06
Eno2	6.50586	2.24728e-10
Ccdc125	-6.2454	4.4619e-06
Hells	-5.98672	6.30041e-08
Serpina3n	5.75507	3.41256e-16
Gmnn	-5.67192	2.01213e-05
Vill	-5.60173	3.65601e-06
Serpina3g	5.39846	5.55239e-06
Apobr	-5.38148	1.58094e-18
Ltf	-5.29114	1.77816e-14
Fam111a	-5.01075	5.24208e-13
Gm14443	-4.82321	7.80257e-05
Pf4	-4.68325	0.000162949
Nusap1	-4.57029	0.000356476
Hbb-bt	-4.42284	1.54426e-07
Tcirg1	-4.37008	0.000621787
Pard6g	-4.34999	0.000194977
Hist1h2an	-4.19137	0.000966827
Il18rap	-4.14786	0.000157746
Camp	-4.11271	2.17922e-09
Spn	-4.10235	5.67378e-05
Cenpf	-3.94728	4.23754e-06
Gas1	3.89869	1.58094e-18
Casc5	-3.87667	0.0021771
E2f2	-3.87613	8.97911e-05
Atad3a	-3.87004	0.000208638
Mocs1	-3.8599	0.001946
Ap5z1	-3.85645	0.00232582
Enpp2	3.79542	7.72917e-24
S100a8	-3.75338	4.02076e-07
Itih2	3.73109	0.0025977
Gda	-3.69841	2.39342e-07
Lta4h	-3.62421	6.55865e-06
Xkr8	-3.5649	0.00268226
Celf2	-3.52541	5.48934e-06
Ccl6	-3.5214	0.00446523
Il21r	-3.50325	0.00228411
Ncf1	-3.47979	3.65601e-06
Mki67	-3.475	8.51533e-06
Dock5	-3.46923	0.000432907
Mmp9	-3.45209	0.00260245
Cers6	-3.44562	0.00418247
Hemgn	-3.44309	0.000164572
Kif20b	-3.43781	0.00324616
Aspm	-3.39663	0.000184949
Brca2	-3.35331	0.00414473
Csf3r	-3.31939	0.00335138
Chil1	3.31934	9.58466e-15
Trpm2	-3.30978	0.00443
Msrb1	-3.28716	0.00319992
Sema3c	3.28702	1.006e-08
Cfh	-3.28548	0.000588323
Dtl	-3.24326	0.00632713
Simc1	-3.24081	0.0101093
Chil3	-3.22616	0.000162949
Mgp	3.22271	3.44237e-12
Treml2	-3.21039	0.00365613
Serpinb1a	-3.20446	0.00408688
Tnfaip6	3.20033	0.00154781
Bcl11a	-3.16205	0.0130988
Omd	3.15576	0.00554737
Serpina3e-ps	3.15412	0.0138696
Ninl	-3.14866	0.0122481
Rcan1	3.14851	5.28156e-09
Tuba4a	-3.11282	0.000164572
Myo1f	-3.10697	0.000117041
Bmp2k	-3.0983	0.00108707
Dmp1	-3.0959	0.00116054
Hmha1	-3.07832	0.000196748
Gfod1	-3.07664	0.0108898
Birc5	-3.06564	0.0011486
Zmym3	-3.06344	6.38911e-05
Srgap1	-3.05676	0.000128696
Hbb-bs	-3.05409	7.80257e-05
Lyz2	-3.04843	2.94059e-12
Ipcef1	-3.04717	0.00911511
Rcc2	-3.0418	3.52513e-05
Gm4724	-3.02317	0.0157827
Wdhd1	-3.01678	0.0181781
Cmah	-3.00237	0.0092602
Mmp8	-2.97972	0.00176878
Rad52	-2.97845	0.00232582
Gm12366	-2.97839	0.0219231
Hist1h2bg	-2.96613	0.0186536
Xdh	-2.96186	0.00932121
Eogt	2.94733	4.80374e-05
Spp1	2.94583	4.87254e-06
Fam210b	-2.92755	0.0107275
Pamr1	2.92151	0.008903
Mir22hg	2.92061	0.0175561
2810417H13Rik	-2.91124	0.00692404
Ptprd	-2.9066	0.00771845
Cd36	-2.89737	0.00443
Rasgrp2	-2.89474	0.0118652
Akna	-2.88103	0.00181374
Nt5c2	-2.87664	0.0136844
Dkk1	-2.8741	0.0154732
Trim10	-2.87311	0.00443
Myl12b	-2.86078	0.000383469
Hist1h2ai	-2.85384	8.95421e-06
Tacc3	-2.83826	0.0263649
Sprtn	-2.82451	0.0174088
Atp8a1	-2.82208	0.0108508
Lcp1	-2.81676	0.000615551
Tead1	2.80477	3.17571e-05
Slc16a6	-2.79916	0.0346156
Mir17hg	-2.7883	0.0225332
Psmb3	-2.78599	0.0189892
Cpq	2.78498	1.06855e-10
Mcm4	-2.78189	0.000167112
Ptpn6	-2.76182	0.0227
Abcg1	-2.76078	1.90501e-05
Gga1	2.75571	0.0247902
Pofut2	2.75267	0.00166144
Dtx4	-2.75214	0.0408191
Klhl18	2.73127	0.0108101
H2afx	-2.72504	0.0115513
Tlcd2	-2.72487	0.0121001
Tifab	-2.718	0.0263649
Kif11	-2.71023	0.0276988
Hba-a1	-2.6983	0.00124861
Recql	2.69727	0.00801954
Plekha2	-2.68971	4.10199e-07
Mcfd2	2.68557	4.2697e-06
Emc3	2.67814	0.00418247
Gm21975	-2.67456	0.0231907
Rab11fip1	-2.67047	0.0336172
Pola1	-2.66986	0.0321341
Rasd1	-2.65902	0.0122481
Ptprz1	-2.65291	0.0512767
Gnpnat1	2.64665	0.00425192
Mpo	-2.64448	0.0168887
Pck2	-2.63864	0.0475941
Ift81	2.63608	0.0327069
Gsr	-2.63469	0.00187962
Hmgb2	-2.63142	0.0261873
Efnb2	2.61886	0.0173622
Cnn2	-2.61013	0.00832869
Eral1	-2.60733	0.0450904
Atpif1	-2.60436	7.5994e-05
Scarb1	-2.59926	0.000411066
Tmx2	2.59522	0.0059623
Wnk4	-2.59005	0.0397999
Mcm3	-2.58409	0.0444877
Spta1	-2.58181	0.00376089
Arap2	-2.57574	0.0254139
Tbc1d31	-2.57521	0.0159866
Tm2d1	2.57503	0.049108
Arc	-2.57416	0.0168678
Pi16	-2.57286	0.0532624
Psd4	-2.56586	0.0344651
Nup210	-2.56141	0.0173622
Ebp	-2.55434	0.0652126
Lcn2	-2.55432	0.00271909
Zadh2	-2.55404	0.0438972
Crocc	-2.55227	0.037843
Trmt10c	-2.54661	0.0200355
Dusp14	2.54625	0.00177079
Slc31a1	2.54587	0.0116209
Gpatch11	2.54322	0.00376089
Lonrf1	-2.53322	0.0444877
Nob1	2.52788	0.0543517
Tcn2	-2.52758	0.0169267
Atp6v0d1	-2.52686	0.0203702
Sec13	2.51776	0.0151743
Inhba	2.51741	7.7513e-05
Arhgap30	-2.51186	0.0458795
Tmsb4x	-2.50894	9.83335e-06
Tnfaip3	2.50085	0.0261873
Zfp788	2.49961	0.0574682
Ptplad2	-2.49493	0.0719994
Cadm1	-2.49225	0.0030286
Acsbg1	-2.49042	0.0708549
Cntrl	-2.49029	6.47038e-05
Chid1	2.48935	0.0617286
Igkc	-2.48607	0.0181781
Tab1	-2.48253	0.0150454
Capn5	-2.47987	0.0355145
Uck1	-2.46668	0.0828729
Aqp1	-2.45432	5.88621e-06
Patl1	-2.44971	0.0255867
Ermap	-2.44907	0.0471712
Hist1h2aj	-2.44865	0.0032185
Gypa	-2.44835	0.0103677
Adamts9	-2.4457	0.0867893
Rps6ka1	-2.44505	0.084584
Map4k2	-2.44466	0.0231907
Fen1	-2.44055	0.00235824
Lztr1	2.43555	0.000626705
Hp	-2.43528	0.0534186
Lox	2.43498	7.57597e-11
Ints7	-2.43404	0.029283
Hist1h2bk	-2.43016	0.061522
Prkcq	-2.42894	0.049907
Dock10	-2.42871	0.0721984
Cenpl	-2.41733	0.0928595
Cxcr4	-2.41503	0.0833583
Per2	2.41307	0.0833583
Hba-a2	-2.41214	0.00441473
Hspb1	2.41062	0.0629591
G6pc3	2.39997	0.0111086
Slc25a17	2.39747	0.0980014
Ccdc88c	-2.39695	0.000310904
Pfkfb4	-2.39294	0.0833583
Ak2	-2.39147	0.00124861
Pglyrp1	-2.38989	0.0143823
Tspo	-2.38668	0.0219283
Gm2000	-2.38349	0.0516666
Fyb	-2.38123	0.00972258
Gpr137b	-2.37759	0.0632196
Bglap	-2.37484	0.0931045
Tifa	-2.37404	0.0670057
Procr	2.37272	0.0323493
Scara3	2.36885	1.83444e-09
Trim12c	-2.36753	0.0629591
Phex	-2.36503	0.0504874
Slfn4	-2.36399	0.0723215
Pcsk5	2.35363	2.82911e-08
Cd177	-2.35184	0.0935834
Itgam	-2.35126	0.00376089
Ube2e2	-2.3426	0.0658423
Ptprc	-2.34167	0.0148109
Nuf2	-2.34123	0.0950286
Hus1	-2.3376	0.0444877
Fkbp14	2.33677	0.000128696
Pag1	-2.33432	0.080636
Sepw1	-2.33222	0.0655964
Ypel3	2.32777	0.0939878
Pex13	2.32696	0.0133606
Dock2	-2.32671	0.00615722
Uevld	-2.3215	0.0844992
Usp21	-2.31865	0.0900263
Plekha6	-2.31515	0.0562413
Cenpe	-2.3072	0.00640235
Fzd5	-2.30245	0.0863988
Alms1	-2.30187	0.0495953
Mms22l	-2.2926	0.0761641
Ank2	2.29194	1.36453e-06
Polr3h	-2.2873	0.0743857
Dusp8	2.28597	0.0327733
Vav1	-2.284	0.0928595
Cd84	-2.28072	0.0220038
Rprd1b	-2.27414	0.0171777
Tmem184b	2.26799	0.0136181
Clmp	2.26782	4.10199e-07
Magt1	2.26458	2.3849e-07
Klhl9	2.25265	0.00150491
Ltbp2	2.25153	4.91367e-05
Pigq	-2.24914	0.00485017
Gem	2.249	0.00972258
Fgf1	-2.24738	0.000310904
Itga4	-2.24618	0.0925808
Hist2h2aa2	-2.24355	0.092993
Exosc10	2.24258	0.0173622
Fam46c	-2.24237	1.58651e-05
C5ar1	-2.24147	0.0828729
Rpl36	-2.23935	0.00408688
1100001G20Rik	-2.23801	0.0959095
Myb	-2.2361	0.041438
Vps33a	2.23478	0.0746222
Man2a1	2.22904	3.52513e-05
Ucp2	-2.22365	0.0230147
2810474O19Rik	-2.21927	1.72671e-07
Tbp	-2.21498	0.0228795
Rpa2	-2.21327	0.0186536
Lum	2.21045	1.77282e-05
Rgs2	-2.20571	0.0612542
Cxcl12	-2.20545	0.00124861
Tsr2	2.20298	0.0468445
Csk	-2.20286	0.0169122
Rpl3-ps1	-2.20147	0.0190968
Cgref1	2.20009	0.0879775
Hmgb3	-2.1999	0.0995818
Rab8b	-2.19637	3.64904e-05
Wdr83	2.19313	0.0981078
Xab2	-2.18746	0.0199043
Rnf144a	-2.18733	0.0495953
Pkd2	2.18523	4.10199e-07
Col15a1	2.18226	0.00454587
Ginm1	2.17715	0.00376089
Slc25a37	-2.17675	0.00908047
1700021K19Rik	2.17479	0.0249997
Igsf6	-2.17228	0.0678094
Noc3l	-2.16922	0.0719994
Chpt1	2.16714	0.00746377
Htra1	2.16351	0.00102444
Ahnak2	-2.15549	0.00618467
Cmtm6	-2.1551	0.0448592
Pqbp1	2.15485	0.0760727
Lrrn4cl	2.15052	0.0516666
Gm13232	-2.14735	0.0644057
4632428N05Rik	-2.14297	0.00316096
Igdcc4	2.13558	0.0149194
Ccnc	2.13038	0.0621752
Tgfbr1	2.12788	1.65726e-05
Rapgef3	-2.12324	0.00376089
2410131K14Rik	-2.12227	0.0219231
Gm12840	-2.11581	0.028312
Gm10029	-2.10763	0.0562124
Shf	2.10651	0.0678094
Grb14	2.10614	0.0516666
Lrig3	2.10464	0.0557181
Vrk1	-2.1028	0.0516628
Naa20	-2.09563	0.0834612
Top2a	-2.09418	0.0818571
Pdk1	2.09248	0.0328191
Pcca	2.09211	0.0165632
Sulf2	2.08926	7.53919e-05
Ndn	2.08862	0.0743857
Txnip	-2.08761	0.0150454
Zfp949	2.08313	0.0632558
Mepe	-2.07985	0.0143861
Gpr125	2.07762	0.00171266
Fam172a	2.07696	0.0569511
Rbm14	2.07479	0.0123819
Mplkip	-2.07413	0.0471766
Cacfd1	2.07298	0.0199043
Tnfrsf11b	2.07234	1.49541e-12
Copb1	2.07048	0.0159866
Dcn	2.06705	4.10199e-07
Nvl	2.06678	0.0261675
Taf1d	-2.06645	0.00959564
Fdft1	-2.05461	0.0938942
Fkbp5	-2.05147	0.0902103
Il11	2.05001	0.00615722
Necap1	2.04433	0.00324245
Sema3e	2.03767	0.000164572
mt-Nd3	-2.03527	0.00548038
Cd97	-2.03353	0.0534186
Prg4	2.03254	0.0175637
Zrsr2	-2.02998	0.00456931
4930523C07Rik	2.02722	0.00154781
St7	-2.02717	0.0844873
Slc9a6	2.01949	0.00754879
Ecm2	2.01915	0.0719994
Slc4a1	-2.01856	0.0284789
Prelp	2.01776	0.00324245
Edc4	-2.01719	0.0910656
Cnpy2	2.01389	0.0193
Ost4	2.01352	0.039452
Pde3b	2.01323	0.071491
Vav2	-2.01314	0.0844992
Six1	2.01174	0.0359971
Eif3f	-2.01085	0.00615722
1190002N15Rik	2.01078	0.0183318
Man1a	2.01015	0.00174551
St3gal5	-2.00999	0.029912
Ube2s	-2.00875	0.0884497
Gm6984	-2.00601	0.0177648
Zfp830	2.00599	0.0760727
Arpc2	-2.00109	0.0131289
Lifr	-1.99886	0.0226917
Sub1	-1.99795	0.075293
Lbh	-1.99698	0.0285527
Timm44	1.99676	0.0710907
Fli1	-1.99503	0.0120101
Creb3	1.9942	0.073899
Fam214a	1.99244	0.0100208
Zfp629	-1.98921	0.090671
Acvr1	1.98531	1.59087e-05
Tbc1d17	-1.98511	0.0448592
Dusp1	1.9845	0.0565111
Sp110	-1.97947	0.0278363
Cldn25	1.97787	0.0305139
Myadm	1.97606	0.0167677
Tnc	-1.96608	0.00674385
Psmd4	-1.96592	0.0732009
Sema6d	-1.96439	0.00113478
Ambra1	1.96174	0.0424263
R3hcc1l	1.95827	0.0573145
Tbrg1	1.95724	0.0151743
Ly6c1	1.95327	0.00268226
Uso1	1.95207	0.000165264
Atxn7l1	-1.95133	0.0190968
Prdx2	-1.95015	0.0181781
Gatsl2	1.95011	0.0450904
Ttll4	-1.94873	0.0338855
Hjurp	-1.94504	0.0524417
Asxl2	-1.94436	2.01213e-05
Rai14	-1.94269	0.0616616
Tmpo	-1.94121	0.000359506
Rab33b	1.9401	0.0169267
Cryab	-1.93865	0.0448592
3632451O06Rik	1.93535	0.00187962
Baz1a	-1.93388	0.0715265
Fbxw8	1.93387	0.0902103
Rbm8a	-1.9313	0.0276988
Fam102b	1.93072	0.00128226
Mid1ip1	-1.92752	0.0222629
Rps24	-1.91716	0.00441473
Cytl1	1.91351	5.46977e-05
Ppip5k2	-1.91193	0.00801954
Minos1	-1.91091	0.037057
Fam160b2	-1.9106	0.0378959
Zfp703	1.90816	0.0270396
Inpp5f	-1.90583	0.032088
Vti1a	-1.90333	0.0163296
Kifc3	1.89914	0.00722467
Rerg	-1.89546	0.0448592
Uchl5	-1.89382	0.00908047
Tubb2a	1.89227	0.000235146
Hk2	1.89218	0.0833583
Slc41a2	1.89194	0.000690925
Fxyd3	-1.89042	0.0214647
Sulf1	1.88765	0.00025031
Lpl	-1.88316	0.0935834
Clpx	1.88027	0.0186848
Cmpk1	-1.88022	0.0230147
Hn1l	1.87719	0.0173622
Snx25	1.87348	0.0471712
Rabl6	1.86864	0.064672
Pnkp	-1.86696	0.0786905
Snx33	1.86361	0.0667435
Errfi1	1.86229	0.00627018
Cct7	-1.86174	0.00586707
Nckap1	1.86096	0.00268226
Zfp281	1.85734	0.0339892
Mageh1	1.8535	0.0982762
Arhgap17	1.85059	0.0697941
Dhx32	1.84932	0.0788128
Fkbp9	1.84491	1.58974e-06
Chad	1.84305	0.0140017
Kctd9	1.84126	0.0221271
mt-Atp8	-1.84077	0.00150656
Dnmt1	-1.83913	0.000136887
Jun	1.83816	0.0902103
Hist1h1c	-1.83323	0.0844992
Znrf3	-1.83277	0.0675565
Cbx1	-1.83169	0.0021771
Pabpc1	-1.82625	2.47229e-08
Specc1	-1.82373	0.048537
Slc12a2	1.82275	0.067705
Pabpn1	-1.82205	0.0593248
Tln2	1.81587	0.0649516
Slc41a1	1.81524	0.0993285
Rnps1	-1.81202	0.0691898
Golph3	1.80756	0.000619599
Sec31a	1.80694	6.6267e-05
Cyfip2	-1.80677	0.0302397
Nova1	1.80277	0.0183219
Tfdp1	-1.80136	0.0169267
Srpk2	1.79984	0.00951603
Ctgf	1.79943	0.0017712
Srgap3	-1.79841	0.074263
Ackr3	1.79776	0.091067
Ahcyl2	1.79486	7.7513e-05
Smu1	1.79268	0.0347277
Eif3e	-1.79028	0.049953
Nampt	1.79005	0.00187962
Srpr	1.78854	0.000837848
Irf2bp2	-1.78662	0.0584013
Pcdh9	1.78273	0.0714865
Bpgm	-1.78228	0.0153661
Cd300lf	-1.77758	0.0786553
Smarce1	1.77685	0.00166144
Ids	1.77651	0.00953042
Dpy19l4	1.77523	0.07377
Oaz2	-1.77198	0.0995818
mt-Nd1	-1.77153	0.00145204
Sesn3	1.76992	0.00335138
Bccip	1.76887	0.0844873
Uqcrh	-1.76797	0.0954148
Hapln1	1.76717	9.71397e-05
Dnajb14	1.76615	0.0229742
Tspan2	1.76606	0.00124946
Sdk2	1.76575	0.00508284
Plxdc2	1.7657	0.00409099
Fam98a	1.76514	0.0731492
Rfwd3	-1.76436	0.0938942
1110008F13Rik	-1.76289	0.0309617
Serinc5	1.76223	0.018348
Tppp3	1.75938	0.00597642
Map1a	-1.75923	0.0313802
Bmp5	1.75865	0.00615722
Plcb1	1.75704	0.0844873
Itpr2	1.75652	0.00900872
Vps37a	1.75568	0.0573145
St3gal1	-1.7515	0.0440232
Susd5	1.74639	2.76163e-05
Rasal2	1.73927	0.0108898
Tmem45a	1.73621	0.0181781
Mast4	1.73607	0.0116209
Arhgef17	-1.73566	0.073899
Nedd9	1.73559	0.0708549
Arl1	1.73548	0.00869628
Gm10076	-1.73265	0.0108101
Phtf2	1.73173	0.064672
Nr3c1	1.72749	0.00372116
Gpc6	1.72747	0.0545421
Rbbp9	-1.72702	0.0599136
Odc1	-1.72313	0.00640235
Edem3	1.72194	8.97911e-05
Cplx2	-1.72166	0.0444877
Hexa	1.72042	0.000562235
Xpot	1.71846	0.0690321
Lix1l	1.7178	0.0995818
Fam46a	1.71697	0.00367457
Fam102a	1.71689	0.0678094
Gm14391	-1.71679	0.0516666
Stxbp3a	1.71478	0.00235824
Bace1	-1.71024	0.00376089
Hnrnpf	-1.70949	0.0015106
Zdhhc3	-1.70889	0.0936473
N4bp2	-1.70723	0.0344841
Hmgb1	-1.70359	0.0110019
Ndufs2	-1.70288	0.0706325
C78339	1.69877	0.0140914
Fam101b	-1.69843	0.0448592
Denr	-1.69779	0.0760727
Glrx3	1.69779	0.0736056
Bicd2	1.69748	0.0241439
Ppm1g	-1.6967	0.0122481
Stt3a	1.69629	0.000136887
Spire1	1.69586	0.0980014
Map2k7	-1.69488	0.0444877
Tvp23b	1.69423	0.0573145
Rps20	-1.69356	0.0948021
Adam17	-1.69131	0.0288577
Cpsf7	1.68753	0.0617286
Bms1	-1.68627	0.0216825
Stk38	-1.68409	0.00501837
Serpine2	1.6802	0.000203923
Trio	1.67902	0.00307259
P4ha2	1.67498	0.01711
Sumf1	1.67199	0.0355944
Pxn	-1.6694	0.0765169
Sec23a	1.66551	0.0447774
Stt3b	1.66524	0.00985087
Slc12a4	1.66431	0.0744527
Gpx3	1.66431	0.000830664
Sod3	1.66399	0.0158873
Comp	1.66212	0.00768701
Bmpr1a	1.66127	0.00974806
Cdc27	1.65872	0.0535937
Slc1a4	1.65659	0.0698387
Eps8	-1.65588	0.00457867
Ythdf1	-1.65491	0.0997638
Pcolce2	1.65471	0.0306365
Pfkl	1.65456	0.0620326
Tubb2b	1.65414	0.0714842
Tm4sf1	1.65319	2.90248e-06
Gon4l	1.65174	0.0243171
Phf2	1.65148	0.000411066
Sh3d19	1.65102	0.0169267
Uxs1	1.65063	0.0786183
Tuba1b	-1.64792	0.0136181
Ugdh	1.64727	0.00522914
Rpl10a	-1.64341	0.0775372
Pfkfb3	1.64339	0.0444877
Synpo	1.64176	0.0391073
Crlf1	1.64141	0.0189892
Slc6a6	1.63793	0.0113306
Map3k7	-1.63152	0.0154732
Csgalnact1	1.63007	0.008903
Plod2	1.6247	0.00457867
P4hb	1.62193	0.00376089
Neo1	1.61979	0.01711
Capzb	-1.61972	0.00608
Atf7ip	-1.61882	0.0174088
Tgfb1	1.61767	0.0757973
Ankle2	1.61548	0.0528516
Bmp6	1.60652	0.089754
Ak4	1.6051	0.00801954
Lamp2	1.60182	0.00572635
Trabd2b	1.59842	0.00324245
Nomo1	1.59651	0.0391073
Aak1	1.59578	0.0682748
Vimp	1.59514	0.00262335
Tjp1	1.5926	0.0905696
Ppib	1.59022	0.048137
Gm21988	1.58766	0.0822621
Zfp521	1.58681	0.0173622
Fam107b	-1.58647	0.0813268
Fn1	1.58563	0.0495256
Vdac2	-1.58534	0.0279106
Cp	1.58508	0.001946
Rpn2	1.58473	0.0645651
Tbc1d8b	1.57799	0.00615722
Morf4l2	1.57404	0.000540089
Fibin	1.57338	0.0163296
Dnajc3	1.571	0.00485017
P4ha1	1.56934	0.00304185
Zfp275	1.56817	0.0980014
Hbegf	1.56384	0.000876503
Tmtc1	1.56331	0.0355944
Tnfrsf21	1.56321	0.0377099
Selt	1.5621	0.0263876
Fam114a1	1.5594	0.0587725
Ucma	1.55463	0.00763952
Plekhh2	1.55375	0.0255725
Bsg	1.55363	0.0183318
Slc26a2	1.546	0.0239017
Slc35a3	1.54544	0.080636
Tgfbr3	1.54079	0.00812504
Dnajb4	1.54059	0.0902103
Papss2	1.54006	0.0136393
Gfpt2	1.53998	0.0690321
Tpi1	1.53884	0.0240334
Zranb2	1.53767	0.0330114
Fbxw11	1.53745	0.0844992
Igf1r	-1.53715	0.0222629
Itm2c	1.53552	0.0711805
Ppp3cb	-1.53474	0.0845925
Pdia3	1.53464	0.097463
Ehd2	1.5332	0.0194771
Rftn2	1.53303	0.073899
Cfl1	-1.53241	0.0284703
Prkacb	1.53149	0.070597
Srsf10	1.53125	0.0495953
Mtus1	1.53096	0.0844992
Golim4	1.52959	0.0441204
Ccdc80	1.52948	0.00951603
Tmem167b	1.52745	0.0168887
Myh9	-1.52729	0.000619599
Serbp1	-1.52644	0.0412235
Dlc1	1.52339	0.0261271
Xylt1	1.52237	0.0961234
Cd24a	-1.52112	0.092993
Vcan	1.52109	0.0832249
Rps12	-1.5097	0.0222629
Vit	1.50863	0.0448592
Nbeal1	1.50691	0.00618583
Tgfbr2	1.50669	0.05576
Grb10	1.5063	0.0638199
Eef1b2	-1.50619	0.090671
Lrrc47	1.50236	0.0664286
Fbn1	1.50151	0.0624349
Sox5	1.50133	0.00208961
Zfp704	1.50024	0.0230147
